# Supplementary material for: New Genetic Loci Associated with Preharvest Sprouting and Its Evaluation Based on the Model Equation in Rice
Source: Front Plant Sci. 2017 Aug 8;8:1393. doi: 10.3389/fpls.2017.01393 (PMC5550670; doi:10.3389/fpls.2017.01393)
Supplement: Supplementary file 1 [file Supplementary_Tables.ZIP]

Archive with 10 entries (10 files):
- Supplementary_table_10f.xlsx
- Supplementary_table_1f.xlsx
- Supplementary_table_2f.xlsx
- Supplementary_table_3f.xlsx
- Supplementary_table_4f.xlsx
- Supplementary_table_5f.xlsx
- Supplementary_table_6f.xlsx
- Supplementary_table_7f.xlsx
- Supplementary_table_8f.xlsx
- Supplementary_table_9f.xlsx
