# Supplementary material for: New Genetic Loci Associated with Preharvest Sprouting and Its Evaluation Based on the Model Equation in Rice
Source: Front Plant Sci. 2017 Aug 8;8:1393. doi: 10.3389/fpls.2017.01393 (PMC5550670; doi:10.3389/fpls.2017.01393)
Supplement: Supplementary file 1 [file Supplementary_Tables.ZIP › Supplementary_table_10f.xlsx]

## Sheet: S_Table 10.
Supplementary Table 10. Binary data for the paremeters used to validate the regression equation model for PHS: six significant loci, qLTG3-1, and awn type.
No.	IT/Temp no.*	Awn	Phs	qLTG3.1	V2	V5	S4	S21	S3	S13
1	196314	0	83.4	0	0	0	0	0	0	1
2	214408	0	46.7	1	0	1	0	0	0	1
3	274021	1	79.1	0	1	1	0	0	1	0
4	275041	0	55.6	0	0	0	0	0	1	0
5	275044	0	19.5	0	1	1	0	0	1	0
6	275046	0	87.5	0	0	1	0	0	1	0
7	277347	1	49.6	0	0	1	0	0	1	1
8	275086	0	19.6	1	0	1	0	0	1	0
9	275097	1	23	1	0	1	0	0	1	1
10	275106	0	38.7	0	1	0.5	0	0	1	0.5
11	275111	0	28.1	1	0	1	0	0	1	0
12	275124	0	48.6	0	0	1	0	0	1	0
13	275127	0	7.8	0	1	0.5	1	0	0	0
14	275147	0	43.7	0	0	1	0	0	1	1
15	275151	0	58.7	0	0	1	0	0	0	0
16	275157	0	65.8	1	0	1	0	0	1	1
17	275163	0	18.1	1	0	1	0	0	1	0
18	275167	0	49.5	0	1	1	0	0	1	1
19	275171	0	45.4	1	0	1	0	0	0	1
20	275233	0	33	0	0	1	0	0	0	0
21	276598	1	87.8	0	0	1	0	0	1	0
22	276602	0	20.6	1	0	1	0	0	1	0
23	276745	0	35.4	0	0	1	0	0	0	0
24	276763	0	13.4	1	0	1	0	0	1	0
25	276783	0	13.1	1	1	1	0	0	1	0
26	276787	0	34.7	0	0	0	0	0	1	0
27	276789	0	3.9	1	1	1	0	0	0	0
28	276877	0	22.5	0	1	1	0	0	0	0
29	277072	0	7	1	0	1	0	0	1	0
30	277153	0	35.9	0	0	0	0	0	1	0
31	277158	0	25.2	1	0	1	0	0	1	1
32	277160	0	39.7	0	0	1	0	0	1	0
33	277167	0	30.4	0	0	1	0	0	1	0
34	277176	0	47.4	0	0	0	0	0	1	0
35	277180	0	17.8	1	0	1	0	0	1	0
36	277184	0	8.3	1	0	1	0	0	1	0
37	277185	0	0.7	0	1	1	0	0	0	0
38	277188	0	39.9	0	0	1	0	0	1	0
39	277193	1	97.3	0	0	1	0	0	1	0
40	277208	0	14	0	1	1	0	0	1	0
41	277217	0	31.8	1	0	1	0	0	1	0
42	277226	0	17.9	0	0	1	0	0	1	0
43	277229	1	34.7	0	0	1	0	0	0	0
44	277230	0	25.9	0	1	1	0	0	1	0
45	277231	1	39.1	0	1	1	0	0	1	0
46	277236	0	10	0	1	1	0	0	1	0
47	277252	0	25.1	1	0	1	0	0	1	0
48	277255	0	25.9	1	0	1	0	0	1	1
49	277261	0	58.8	0	0	1	0	0	1	0
50	277266	0	25.5	1	0	1	0	0	1	0
51	277285	0	36.5	0	0	1	0	0	1	1
52	277287	0	35.7	0	0	1	0	0	0	0
53	277301	0	58	1	0	1	0	0	0	1
54	Var-8	0	52.3	1	1	1	0	1	0	0
55	Var-9	0	14.8	1	0	1	0	0	1	0
56	Var-10	0	35	1	1	1	0	1	0	1
*IT/Temp: Korean Genebank accession number (National Agrobiodiversity Center, National Institute of Agricultural Science, Rural Development Administration, Republic of Korea)
