# Supplementary material for: New Genetic Loci Associated with Preharvest Sprouting and Its Evaluation Based on the Model Equation in Rice
Source: Front Plant Sci. 2017 Aug 8;8:1393. doi: 10.3389/fpls.2017.01393 (PMC5550670; doi:10.3389/fpls.2017.01393)
Supplement: Supplementary file 1 [file Supplementary_Tables.ZIP › Supplementary_table_1f.xlsx]

## Sheet: S_Table 1. (2)
Supplementary Table 1. Summary of re-sequencing result for 21 rice accessions.
No.	IT no.	Name	Origin	Ecotype	Heading date	PHS	PHS group	Sequencing ID	Total reads	Total bases(Gb)	Alignment rate
1	204516	Hyangjeomdo	CHN	Japonica	2015-08-06	67	Susceptible	TN1505D2275	91934158	9.29 Gb	0.976
2	204522	Janggyeong 1	CHN	Japonica	2015-08-03	54.5	Susceptible	TN1505D2276	94714378	9.57 Gb	0.984
3	246754	white rice	KGZ	Japonica	2015-08-05	77.5	Susceptible	TN1505D2282	93983692	9.49 Gb	0.975
4	1447	GIZA 159	EGY	Japonica	2015-08-03	84.8	Susceptible	TN1505D2284	103661138	10.47 Gb	0.986
5	Var-1	Gopum	KOR	Japonica	2015-08-14	82.4	Susceptible	TN1507D0228	89802052	9.07 Gb	0.984
6	Var-2	Migwang	KOR	Japonica	2015-08-12	39.2	Susceptible	TN1507D0229	102256134	10.33 Gb	0.984
7	Var-3	Woonbong 40	KOR	Japonica	2015-07-24	82.6	Susceptible	TN1507D0235	92966334	9.39 Gb	0.98
8	Var-4	Hwayoung	KOR	Japonica	2015-08-12	69.8	Susceptible	TN1507D0223	106447230	10.75 Gb	0.984
9	213660	Share-192-1-B	KOR	Japonica	2015-08-07	5.4	Resistant	TN1505D2272	85268726	8.61 Gb	0.985
10	214294	Chungseungjaerae	JPN	Japonica	2015-08-05	17	Resistant	TN1505D2273	95549226	9.65 Gb	0.983
11	226904	Koshihikari	JPN	Japonica	2015-08-08	2.4	Resistant	TN1505D2274	97770430	9.87 Gb	0.987
12	225135	Xiaozhanjiangmidao	CHN	Japonica	2015-08-08	0.5	Resistant	TN1505D2278	95904788	9.69 Gb	0.978
13	Var-5	Jowoon	KOR	Japonica	2015-07-24	4.4	Resistant	TN1507D0232	85247094	8.61 Gb	0.985
14	Var-6	Joongsaenggold	KOR	Japonica	2015-08-10	4.1	Resistant	TN1507D0233	79353768	8.01 Gb	0.983
15	679	CHACHME	TWN	Indica	2015-08-03	84.5	Susceptible	TN1505D2277	93671424	9.46 Gb	0.939
16	223668	Tianshangu	CHN	Indica	2015-08-05	60.3	Susceptible	TN1505D2279	106096388	10.72 Gb	0.936
17	2805	KULU	AUS	Indica	2015-08-09	41.5	Susceptible	TN1505D2285	94235620	9.52 Gb	0.97
18	251140	Aswina	BGD	Indica	2015-08-05	7	Resistant	TN1505D2280	94585246	9.55 Gb	0.929
19	259863	KELEE	BGD	Indica	2015-07-30	0	Resistant	TN1505D2281	91969266	9.29 Gb	0.928
20	259940	DaccA14	IND	Indica	2015-08-03	0	Resistant	TN1505D2283	91294968	9.22 Gb	0.933
21	Var-7	Dasan	KOR	Indica (Tongil)	2015-08-12	1.8	Resistant	TN1507D0225	107124324	10.82 Gb	0.942
