# Supplementary material for: New Genetic Loci Associated with Preharvest Sprouting and Its Evaluation Based on the Model Equation in Rice
Source: Front Plant Sci. 2017 Aug 8;8:1393. doi: 10.3389/fpls.2017.01393 (PMC5550670; doi:10.3389/fpls.2017.01393)
Supplement: Supplementary file 1 [file Supplementary_Tables.ZIP › Supplementary_table_2f.xlsx]

## Sheet: S_Table 2.
Supplementary Table 2. Chromosomal distribution of genome-wide SNP loci.
Chr.	Length	Variants	Variant rate	Chr.	Length	Variants	Variant rate
1	43270923	478521	90	7	29697621	332398	89
2	35937250	381197	94	8	28443022	349969	81
3	36413819	379660	95	9	23012720	263937	87
4	35502694	371114	95	10	23207287	303533	76
5	29958434	317475	94	11	29021106	395636	73
6	31248787	367208	85	12	27531856	329392	83
Total average variant rate: 87 (4,270,040/373,245,519)
