# Supplementary material for: New Genetic Loci Associated with Preharvest Sprouting and Its Evaluation Based on the Model Equation in Rice
Source: Front Plant Sci. 2017 Aug 8;8:1393. doi: 10.3389/fpls.2017.01393 (PMC5550670; doi:10.3389/fpls.2017.01393)
Supplement: Supplementary file 1 [file Supplementary_Tables.ZIP › Supplementary_table_4f.xlsx]

## Sheet: S_Table 4.
Supplementary Table 4. Information about SNPs showing allele distribution between PHS resistance and susceptible accessions using Fisher's exact test Recessive model in 21 rice accessions.
Chromosome	Position	Reference	Alternative	Variation type	Annotated gene	P-value	Description
1	33667	A	G	downstream_gene_variant	EPlOSAG00000043742	0.04257
1	33667	A	G	upstream_gene_variant	EPlOSAG00000043854	0.04257
1	33667	A	G	intron_variant	OS01G0100800	0.04257	Os01g0100800 protein; Putative uncharacterized protein P0672D08.7; Uncharacterized protein [Source:UniProtKB/TrEMBL;Acc:Q655L6]
1	33667	A	G	intragenic_variant	OS01G0100800	0.04257	Os01g0100800 protein; Putative uncharacterized protein P0672D08.7; Uncharacterized protein [Source:UniProtKB/TrEMBL;Acc:Q655L6]
1	33667	A	G	upstream_gene_variant	OS01G0100900	0.04257	Sphingosine-1-phosphate lyase [Source:UniProtKB/Swiss-Prot;Acc:Q52RG7]
1	123009	G	A	downstream_gene_variant	EPlOSAG00000024394	0.04396
1	123009	G	A	upstream_gene_variant	EPlOSAG00000024546	0.04396
1	123009	G	A	downstream_gene_variant	EPlOSAG00000049147	0.04396
1	123009	G	A	intergenic_region	EPlOSAG00000049147-EPlOSAG00000024394	0.04396
1	275958	G	A	downstream_gene_variant	EPlOSAG00000033400	0.04396
1	275958	G	A	upstream_gene_variant	EPlOSAG00000034890	0.04396
1	275958	G	A	upstream_gene_variant	OS01G0104900	0.04396	Hsr201-like [Source:UniProtKB/TrEMBL;Acc:Q657X9]
1	275958	G	A	upstream_gene_variant	OS01G0104900	0.04396	Hsr201-like [Source:UniProtKB/TrEMBL;Acc:Q657X9]
1	275958	G	A	intergenic_region	OS01G0104900-EPlOSAG00000000651	0.04396
1	531773	T	C	upstream_gene_variant	OS01G0109750	0.02264	Os01g0109750 protein [Source:UniProtKB/TrEMBL;Acc:C7IXD7]
1	531773	T	C	intergenic_region	OS01G0109750-OS01G0110050	0.02264
1	533078	T	C	intergenic_region	OS01G0109750-OS01G0110050	0.02264
1	533078	T	C	downstream_gene_variant	OS01G0110050	0.02264
1	533078	T	C	upstream_gene_variant	OS01G0110100	0.02264	Phosphate transporter PHO1-1 [Source:UniProtKB/Swiss-Prot;Acc:Q657S5]
1	548312	T	G	downstream_gene_variant	EPlOSAG00000004445	0.04447
1	548312	T	G	intergenic_region	EPlOSAG00000004445-EPlOSAG00000010199	0.04447
1	548312	T	G	downstream_gene_variant	EPlOSAG00000010199	0.04447
1	548312	T	G	downstream_gene_variant	OS01G0110100	0.04447	Phosphate transporter PHO1-1 [Source:UniProtKB/Swiss-Prot;Acc:Q657S5]
1	548312	T	G	upstream_gene_variant	OS01G0110200	0.04447	Os01g0110200 protein; Putative extensin-like cell wall protein [Source:UniProtKB/TrEMBL;Acc:Q657S4]
1	548312	T	G	upstream_gene_variant	OS01G0110400	0.04447	Os01g0110400 protein; Putative acetoacetyl-coenzyme A thiolase; Uncharacterized protein; cDNA clone:J033121P11, full insert sequence [Source:UniProtKB/TrEMBL;Acc:Q9ASK5]
1	551300	C	T	downstream_gene_variant	EPlOSAG00000004445	0.01703
1	551300	C	T	upstream_gene_variant	EPlOSAG00000010199	0.01703
1	551300	C	T	intron_variant	OS01G0110400	0.01703	Os01g0110400 protein; Putative acetoacetyl-coenzyme A thiolase; Uncharacterized protein; cDNA clone:J033121P11, full insert sequence [Source:UniProtKB/TrEMBL;Acc:Q9ASK5]
1	551300	C	T	intragenic_variant	OS01G0110400	0.01703	Os01g0110400 protein; Putative acetoacetyl-coenzyme A thiolase; Uncharacterized protein; cDNA clone:J033121P11, full insert sequence [Source:UniProtKB/TrEMBL;Acc:Q9ASK5]
1	551300	C	T	downstream_gene_variant	OS01G0110500	0.01703	Os01g0110500 protein; Putative LRR receptor-like protein kinase; Uncharacterized protein; cDNA clone:J033024N16, full insert sequence [Source:UniProtKB/TrEMBL;Acc:Q9ASK4]
1	551300	C	T	upstream_gene_variant	OS01G0110600	0.01703	Uncharacterized protein [Source:UniProtKB/TrEMBL;Acc:A2ZNF5]
1	551974	A	G	downstream_gene_variant	EPlOSAG00000004445	0.02264
1	551974	A	G	upstream_gene_variant	EPlOSAG00000010199	0.02264
1	551974	A	G	intron_variant	OS01G0110400	0.02264	Os01g0110400 protein; Putative acetoacetyl-coenzyme A thiolase; Uncharacterized protein; cDNA clone:J033121P11, full insert sequence [Source:UniProtKB/TrEMBL;Acc:Q9ASK5]
1	551974	A	G	intragenic_variant	OS01G0110400	0.02264	Os01g0110400 protein; Putative acetoacetyl-coenzyme A thiolase; Uncharacterized protein; cDNA clone:J033121P11, full insert sequence [Source:UniProtKB/TrEMBL;Acc:Q9ASK5]
1	551974	A	G	downstream_gene_variant	OS01G0110500	0.02264	Os01g0110500 protein; Putative LRR receptor-like protein kinase; Uncharacterized protein; cDNA clone:J033024N16, full insert sequence [Source:UniProtKB/TrEMBL;Acc:Q9ASK4]
1	551974	A	G	upstream_gene_variant	OS01G0110600	0.02264	Uncharacterized protein [Source:UniProtKB/TrEMBL;Acc:A2ZNF5]
1	570816	A	T	downstream_gene_variant	EPlOSAG00000023317	0.01703
1	570816	A	T	upstream_gene_variant	OS01G0110700	0.01703	Os01g0110700 protein; Putative phosphoenolpyruvate carboxylase [Source:UniProtKB/TrEMBL;Acc:Q657S3]
1	570816	A	T	intron_variant	OS01G0110700	0.01703	Os01g0110700 protein; Putative phosphoenolpyruvate carboxylase [Source:UniProtKB/TrEMBL;Acc:Q657S3]
1	570816	A	T	intragenic_variant	OS01G0110700	0.01703	Os01g0110700 protein; Putative phosphoenolpyruvate carboxylase [Source:UniProtKB/TrEMBL;Acc:Q657S3]
1	775402	T	C	downstream_gene_variant	EPlOSAG00000000583	0.04396
1	775402	T	C	downstream_gene_variant	EPlOSAG00000011245	0.04396
1	775402	T	C	upstream_gene_variant	EPlOSAG00000038269	0.04396
1	775402	T	C	downstream_gene_variant	EPlOSAG00000039192	0.04396
1	775402	T	C	upstream_gene_variant	OS01G0114200	0.04396	Os01g0114200 protein; Putative uncharacterized protein OJ1212_B09.15 [Source:UniProtKB/TrEMBL;Acc:Q656X0]
1	775402	T	C	downstream_gene_variant	OS01G0114300	0.04396
1	775402	T	C	synonymous_variant	OS01G0114400	0.04396	Uncharacterized protein [Source:UniProtKB/TrEMBL;Acc:B9EZ74]
1	775402	T	C	intragenic_variant	OS01G0114400	0.04396	Uncharacterized protein [Source:UniProtKB/TrEMBL;Acc:B9EZ74]
1	775402	T	C	3_prime_UTR_variant	OS01G0114402	0.04396
1	775402	T	C	intragenic_variant	OS01G0114402	0.04396
1	950667	T	C	upstream_gene_variant	EPlOSAG00000015542	0.02167
1	950667	T	C	intron_variant	OS01G0116900	0.02167
1	950667	T	C	intragenic_variant	OS01G0116900	0.02167
1	1263698	C	T	upstream_gene_variant	EPlOSAG00000008877	0.04396
1	1263698	C	T	intergenic_region	EPlOSAG00000008877-EPlOSAG00000029432	0.04396
1	1263698	C	T	downstream_gene_variant	EPlOSAG00000029432	0.04396
1	1263698	C	T	upstream_gene_variant	EPlOSAG00000029807	0.04396
1	1263698	C	T	downstream_gene_variant	OS01G0122534	0.04396
1	1263698	C	T	upstream_gene_variant	OS01G0122701	0.04396	Uncharacterized protein [Source:UniProtKB/TrEMBL;Acc:B9EZ99]
1	1275385	T	A	upstream_gene_variant	EPlOSAG00000003494	0.02424
1	1275385	T	A	intergenic_region	OS01G0122701-EPlOSAG00000003494	0.02424
1	1343548	A	C	upstream_gene_variant	EPlOSAG00000004696	0.02417
1	1343548	A	C	downstream_gene_variant	EPlOSAG00000024117	0.02417
1	1343548	A	C	downstream_gene_variant	EPlOSAG00000053167	0.02417
1	1343548	A	C	upstream_gene_variant	OS01G0123900	0.02417	Os01g0123900 protein; cDNA clone:001-025-D04, full insert sequence; cDNA clone:006-203-G05, full insert sequence; cDNA clone:J023053A08, full insert sequence [Source:UniProtKB/TrEMBL;Acc:Q0JR29]
1	1343548	A	C	upstream_gene_variant	OS01G0124000	0.02417	Os01g0124000 protein; Putative Bowman Birk trypsin inhibitor; Uncharacterized protein; cDNA clone:J013042O18, full insert sequence [Source:UniProtKB/TrEMBL;Acc:Q5ZCB1]
1	1343548	A	C	intergenic_region	OS01G0124000-EPlOSAG00000004696	0.02417
1	1343548	A	C	downstream_gene_variant	OS01G0124100	0.02417	Os01g0124100 protein; cDNA clone:001-102-D05, full insert sequence [Source:UniProtKB/TrEMBL;Acc:Q0JR27]
1	1343548	A	C	downstream_gene_variant	OS01G0124200	0.02417	Bowman-Birk type proteinase inhibitor A; Os01g0124200 protein; cDNA clone:001-035-D09, full insert sequence; cDNA clone:006-202-G03, full insert sequence; cDNA clone:J013096H09, full insert sequence [Source:UniProtKB/TrEMBL;Acc:A5HEI2]
1	1346527	A	G	downstream_gene_variant	EPlOSAG00000004696	0.01739
1	1346527	A	G	downstream_gene_variant	EPlOSAG00000024117	0.01739
1	1346527	A	G	upstream_gene_variant	OS01G0124000	0.01739	Os01g0124000 protein; Putative Bowman Birk trypsin inhibitor; Uncharacterized protein; cDNA clone:J013042O18, full insert sequence [Source:UniProtKB/TrEMBL;Acc:Q5ZCB1]
1	1346527	A	G	upstream_gene_variant	OS01G0124100	0.01739	Os01g0124100 protein; cDNA clone:001-102-D05, full insert sequence [Source:UniProtKB/TrEMBL;Acc:Q0JR27]
1	1346527	A	G	intergenic_region	OS01G0124100-OS01G0124200	0.01739
1	1346527	A	G	downstream_gene_variant	OS01G0124200	0.01739	Bowman-Birk type proteinase inhibitor A; Os01g0124200 protein; cDNA clone:001-035-D09, full insert sequence; cDNA clone:006-202-G03, full insert sequence; cDNA clone:J013096H09, full insert sequence [Source:UniProtKB/TrEMBL;Acc:A5HEI2]
1	1353656	G	A	upstream_gene_variant	OS01G0124200	0.02417	Bowman-Birk type proteinase inhibitor A; Os01g0124200 protein; cDNA clone:001-035-D09, full insert sequence; cDNA clone:006-202-G03, full insert sequence; cDNA clone:J013096H09, full insert sequence [Source:UniProtKB/TrEMBL;Acc:A5HEI2]
1	1353656	G	A	intergenic_region	OS01G0124200-RBBI3.3	0.02417
1	1353656	G	A	downstream_gene_variant	OS01G0124401	0.02417	Bowman-Birk type bran trypsin inhibitor [Source:UniProtKB/Swiss-Prot;Acc:Q0JR25]
1	1353656	G	A	upstream_gene_variant	OS01G0124550	0.02417
1	1353778	C	G	downstream_gene_variant	EPlOSAG00000029637	0.02417
1	1353778	C	G	upstream_gene_variant	EPlOSAG00000030109	0.02417
1	1353778	C	G	3_prime_UTR_variant	OS01G0124401	0.02417	Bowman-Birk type bran trypsin inhibitor [Source:UniProtKB/Swiss-Prot;Acc:Q0JR25]
1	1353778	C	G	upstream_gene_variant	OS01G0124550	0.02417
1	1353778	C	G	intragenic_variant	RBBI3.3	0.02417
1	1543334	A	C	upstream_gene_variant	EPlOSAG00000021191	0.04334
1	1543334	A	C	downstream_gene_variant	EPlOSAG00000029948	0.04334
1	1543334	A	C	upstream_gene_variant	EPlOSAG00000030072	0.04334
1	1543334	A	C	downstream_gene_variant	OS01G0127900	0.04334	Mannose-6-phosphate isomerase [Source:UniProtKB/TrEMBL;Acc:Q9FTR6]
1	1543334	A	C	intergenic_region	OS01G0127900-EPlOSAG00000021191	0.04334
1	1786787	A	G	downstream_gene_variant	EPlOSAG00000011960	0.0227
1	1786787	A	G	upstream_gene_variant	EPlOSAG00000016796	0.0227
1	1786787	A	G	intergenic_region	EPlOSAG00000016796-OS01G0132700	0.0227
1	1786787	A	G	downstream_gene_variant	OS01G0132500	0.0227
1	1786787	A	G	downstream_gene_variant	OS01G0132700	0.0227	Os01g0132700 protein; Uncharacterized protein; cDNA, clone: J065187N12, full insert sequence [Source:UniProtKB/TrEMBL;Acc:Q0JQY0]
1	1787380	A	T	downstream_gene_variant	EPlOSAG00000011960	0.008514
1	1787380	A	T	upstream_gene_variant	EPlOSAG00000016796	0.008514
1	1787380	A	T	intergenic_region	EPlOSAG00000016796-OS01G0132700	0.008514
1	1787380	A	T	downstream_gene_variant	OS01G0132500	0.008514
1	1787380	A	T	downstream_gene_variant	OS01G0132700	0.008514	Os01g0132700 protein; Uncharacterized protein; cDNA, clone: J065187N12, full insert sequence [Source:UniProtKB/TrEMBL;Acc:Q0JQY0]
1	1816415	G	A	intron_variant	OS01G0132800	0.0303	Chloroplastic group IIB intron splicing facilitator CRS2, chloroplastic [Source:UniProtKB/Swiss-Prot;Acc:Q5ZCL8]
1	1816415	G	A	intragenic_variant	OS01G0132800	0.0303	Chloroplastic group IIB intron splicing facilitator CRS2, chloroplastic [Source:UniProtKB/Swiss-Prot;Acc:Q5ZCL8]
1	1816435	C	T	intron_variant	OS01G0132800	0.0303	Chloroplastic group IIB intron splicing facilitator CRS2, chloroplastic [Source:UniProtKB/Swiss-Prot;Acc:Q5ZCL8]
1	1816435	C	T	intragenic_variant	OS01G0132800	0.0303	Chloroplastic group IIB intron splicing facilitator CRS2, chloroplastic [Source:UniProtKB/Swiss-Prot;Acc:Q5ZCL8]
1	1832348	A	G	downstream_gene_variant	EPlOSAG00000022936	0.0227
1	1832348	A	G	intergenic_region	EPlOSAG00000052220-OS01G0133100	0.0227
1	1832348	A	G	upstream_gene_variant	OS01G0133100	0.0227	Os01g0133100 protein [Source:UniProtKB/TrEMBL;Acc:Q0JQX8]
1	1832348	A	G	upstream_gene_variant	OS01G0133100	0.0227	Os01g0133100 protein [Source:UniProtKB/TrEMBL;Acc:Q0JQX8]
1	1843417	A	G	non_coding_exon_variant	EPlOSAG00000018164	0.0227
1	1843417	A	G	downstream_gene_variant	EPlOSAG00000022783	0.0227
1	1843417	A	G	upstream_gene_variant	OS01G0133200	0.0227	Os01g0133200 protein; Putative uncharacterized protein OSJNBa0083M16.18; cDNA clone:001-010-H04, full insert sequence [Source:UniProtKB/TrEMBL;Acc:Q943S3]
1	1843417	A	G	upstream_gene_variant	OS01G0133400	0.0227	Os01g0133400 protein [Source:UniProtKB/TrEMBL;Acc:Q0JQX6]
1	1861369	C	A	downstream_gene_variant	EPlOSAG00000002487	0.04334
1	1861369	C	A	downstream_gene_variant	OS01G0133600	0.04334	Putative uncharacterized protein OSJNBa0083M16.22; Uncharacterized protein [Source:UniProtKB/TrEMBL;Acc:Q5ZCL9]
1	1861369	C	A	intergenic_region	OS01G0133600-OS01G0133700	0.04334
1	1861369	C	A	upstream_gene_variant	OS01G0133650	0.04334
1	1861369	C	A	upstream_gene_variant	OS01G0133700	0.04334
1	1861369	C	A	downstream_gene_variant	OS01G0133799	0.04334
1	1862342	C	A	downstream_gene_variant	EPlOSAG00000002487	0.0227
1	1862342	C	A	downstream_gene_variant	OS01G0133600	0.0227	Putative uncharacterized protein OSJNBa0083M16.22; Uncharacterized protein [Source:UniProtKB/TrEMBL;Acc:Q5ZCL9]
1	1862342	C	A	intergenic_region	OS01G0133600-OS01G0133700	0.0227
1	1862342	C	A	upstream_gene_variant	OS01G0133650	0.0227
1	1862342	C	A	upstream_gene_variant	OS01G0133700	0.0227
1	1862342	C	A	downstream_gene_variant	OS01G0133799	0.0227
1	1955362	T	C	downstream_gene_variant	OS01G0136200	0.0227	16.9 kDa class I heat shock protein 2 [Source:UniProtKB/Swiss-Prot;Acc:Q943E6]
1	1955362	T	C	3_prime_UTR_variant	OS01G0136300	0.0227	Os01g0136300 protein; Putative uncharacterized protein P0443D08.9; Uncharacterized protein; cDNA clone:001-102-H06, full insert sequence [Source:UniProtKB/TrEMBL;Acc:Q5ZC68]
1	1955362	T	C	intragenic_variant	OS01G0136300	0.0227	Os01g0136300 protein; Putative uncharacterized protein P0443D08.9; Uncharacterized protein; cDNA clone:001-102-H06, full insert sequence [Source:UniProtKB/TrEMBL;Acc:Q5ZC68]
1	1955362	T	C	downstream_gene_variant	OS01G0136400	0.0227	Os01g0136400 protein; Serine/threonine-specific protein kinase-like; cDNA clone:J013020L24, full insert sequence [Source:UniProtKB/TrEMBL;Acc:Q5ZC67]
1	2036818	A	T	downstream_gene_variant	OS01G0137800	0.04334
1	2036818	A	T	non_coding_exon_variant	OS01G0137875	0.04334
1	2036818	A	T	upstream_gene_variant	OS01G0137950	0.04334	Uncharacterized protein [Source:UniProtKB/TrEMBL;Acc:B9EZE5]
1	2040466	C	G	upstream_gene_variant	OS01G0137875	0.04334
1	2040466	C	G	downstream_gene_variant	OS01G0137950	0.04334	Uncharacterized protein [Source:UniProtKB/TrEMBL;Acc:B9EZE5]
1	2040466	C	G	intergenic_region	OS01G0137950-OS01G0138000	0.04334
1	2040466	C	G	downstream_gene_variant	OS01G0138000	0.04334
1	2103204	C	A	downstream_gene_variant	OS01G0139600	0.01625	Os01g0139600 protein; cDNA clone:J033011L13, full insert sequence [Source:UniProtKB/TrEMBL;Acc:Q0JQT7]
1	2103204	C	A	upstream_gene_variant	OS01G0139700	0.01625	Os01g0139700 protein; Putative uncharacterized protein P0480E02.8; Uncharacterized protein; cDNA, clone: J065118K13, full insert sequence [Source:UniProtKB/TrEMBL;Acc:Q5ZDH0]
1	2103204	C	A	intergenic_region	OS01G0139700-OS01G0139900	0.01625
1	2177240	G	C	downstream_gene_variant	EPlOSAG00000023061	0.0227
1	2177240	G	C	intergenic_region	EPlOSAG00000025305-EPlOSAG00000023061	0.0227
1	2345088	C	T	upstream_gene_variant	EPlOSAG00000009857	0.03509
1	2345088	C	T	downstream_gene_variant	EPlOSAG00000021001	0.03509
1	2345088	C	T	downstream_gene_variant	EPlOSAG00000048930	0.03509
1	2345088	C	T	upstream_gene_variant	OS01G0142950	0.03509
1	2345088	C	T	intergenic_region	OS01G0142950-EPlOSAG00000021001	0.03509
1	2345088	C	T	downstream_gene_variant	OS01G0143100	0.03509	Os01g0143100 protein; Peroxidase Ca-dependent solute carrier; Uncharacterized protein; cDNA clone:002-125-D01, full insert sequence; cDNA clone:J013104N14, full insert sequence [Source:UniProtKB/TrEMBL;Acc:Q0JQR9]
1	2380368	A	G	upstream_gene_variant	EPlOSAG00000012502	0.03509
1	2380368	A	G	upstream_gene_variant	OS01G0143800	0.03509	Os01g0143800 protein; Putative uncharacterized protein P0019D06.39; Putative uncharacterized protein P0024G09.27; cDNA clone:001-038-A12, full insert sequence; cDNA clone:006-306-C02, full insert sequence [Source:UniProtKB/TrEMBL;Acc:Q9FU74]
1	2380368	A	G	upstream_gene_variant	OS01G0143800	0.03509	Os01g0143800 protein; Putative uncharacterized protein P0019D06.39; Putative uncharacterized protein P0024G09.27; cDNA clone:001-038-A12, full insert sequence; cDNA clone:006-306-C02, full insert sequence [Source:UniProtKB/TrEMBL;Acc:Q9FU74]
1	2380368	A	G	upstream_gene_variant	OS01G0143900	0.03509	Os01g0143900 protein; Putative uncharacterized protein P0019D06.40; Putative uncharacterized protein P0024G09.28; Uncharacterized protein [Source:UniProtKB/TrEMBL;Acc:Q5ZBM5]
1	2380368	A	G	intron_variant	OS01G0144000	0.03509	Os01g0144000 protein; Putative uncharacterized protein P0019D06.41; Putative uncharacterized protein P0024G09.29; cDNA clone:J033069B21, full insert sequence [Source:UniProtKB/TrEMBL;Acc:Q9FU73]
1	2380368	A	G	intragenic_variant	OS01G0144000	0.03509	Os01g0144000 protein; Putative uncharacterized protein P0019D06.41; Putative uncharacterized protein P0024G09.29; cDNA clone:J033069B21, full insert sequence [Source:UniProtKB/TrEMBL;Acc:Q9FU73]
1	2380368	A	G	downstream_gene_variant	OS01G0144100	0.03509	Os01g0144100 protein; Putative uncharacterized protein P0024G09.30; cDNA clone:001-008-F11, full insert sequence; cDNA clone:001-023-B04, full insert sequence [Source:UniProtKB/TrEMBL;Acc:Q9ARP1]
1	2382749	T	C	upstream_gene_variant	EPlOSAG00000012502	0.03509
1	2382749	T	C	upstream_gene_variant	OS01G0143900	0.03509	Os01g0143900 protein; Putative uncharacterized protein P0019D06.40; Putative uncharacterized protein P0024G09.28; Uncharacterized protein [Source:UniProtKB/TrEMBL;Acc:Q5ZBM5]
1	2382749	T	C	upstream_gene_variant	OS01G0144000	0.03509	Os01g0144000 protein; Putative uncharacterized protein P0019D06.41; Putative uncharacterized protein P0024G09.29; cDNA clone:J033069B21, full insert sequence [Source:UniProtKB/TrEMBL;Acc:Q9FU73]
1	2382749	T	C	intergenic_region	OS01G0144000-OS01G0144100	0.03509
1	2382749	T	C	downstream_gene_variant	OS01G0144100	0.03509	Os01g0144100 protein; Putative uncharacterized protein P0024G09.30; cDNA clone:001-008-F11, full insert sequence; cDNA clone:001-023-B04, full insert sequence [Source:UniProtKB/TrEMBL;Acc:Q9ARP1]
1	2382749	T	C	upstream_gene_variant	OS01G0144200	0.03509	Os01g0144200 protein; Putative uncharacterized protein P0024G09.31; Uncharacterized protein; cDNA clone:006-202-F03, full insert sequence [Source:UniProtKB/TrEMBL;Acc:Q5ZBM4]
1	2387476	T	G	downstream_gene_variant	EPlOSAG00000012502	0.03509
1	2387476	T	G	downstream_gene_variant	EPlOSAG00000051547	0.03509
1	2387476	T	G	upstream_gene_variant	OS01G0144000	0.03509	Os01g0144000 protein; Putative uncharacterized protein P0019D06.41; Putative uncharacterized protein P0024G09.29; cDNA clone:J033069B21, full insert sequence [Source:UniProtKB/TrEMBL;Acc:Q9FU73]
1	2387476	T	G	upstream_gene_variant	OS01G0144100	0.03509	Os01g0144100 protein; Putative uncharacterized protein P0024G09.30; cDNA clone:001-008-F11, full insert sequence; cDNA clone:001-023-B04, full insert sequence [Source:UniProtKB/TrEMBL;Acc:Q9ARP1]
1	2387476	T	G	intron_variant	OS01G0144200	0.03509	Os01g0144200 protein; Putative uncharacterized protein P0024G09.31; Uncharacterized protein; cDNA clone:006-202-F03, full insert sequence [Source:UniProtKB/TrEMBL;Acc:Q5ZBM4]
1	2387476	T	G	intragenic_variant	OS01G0144200	0.03509	Os01g0144200 protein; Putative uncharacterized protein P0024G09.31; Uncharacterized protein; cDNA clone:006-202-F03, full insert sequence [Source:UniProtKB/TrEMBL;Acc:Q5ZBM4]
1	2387476	T	G	downstream_gene_variant	OS01G0144300	0.03509	Os01g0144300 protein; Putative uncharacterized protein P0024G09.32 [Source:UniProtKB/TrEMBL;Acc:Q5ZBL7]
1	2387476	T	G	downstream_gene_variant	OS01G0144340	0.03509	Actin-related protein 5 [Source:UniProtKB/Swiss-Prot;Acc:A2ZP58]
1	2403571	G	A	upstream_gene_variant	OS01G0144500	0.01703	Putative ubiquitin fusion degradation protein [Source:UniProtKB/TrEMBL;Acc:Q5ZBL5]
1	2403571	G	A	synonymous_variant	OS01G0144600	0.01703	scarecrow-like transcription factor 11 (SCL11) [Source:Projected from Arabidopsis thaliana (AT5G59460) TAIR;Acc:AT5G59460]
1	2403571	G	A	intragenic_variant	OS01G0144600	0.01703	scarecrow-like transcription factor 11 (SCL11) [Source:Projected from Arabidopsis thaliana (AT5G59460) TAIR;Acc:AT5G59460]
1	2403571	G	A	upstream_gene_variant	OS01G0144700	0.01703	Os01g0144700 protein; Putative uncharacterized protein P0024G09.36; Uncharacterized protein; cDNA clone:001-110-F06, full insert sequence [Source:UniProtKB/TrEMBL;Acc:Q5ZBL3]
1	2403943	G	C	upstream_gene_variant	OS01G0144500	0.005801	Putative ubiquitin fusion degradation protein [Source:UniProtKB/TrEMBL;Acc:Q5ZBL5]
1	2403943	G	C	intron_variant	OS01G0144600	0.005801	scarecrow-like transcription factor 11 (SCL11) [Source:Projected from Arabidopsis thaliana (AT5G59460) TAIR;Acc:AT5G59460]
1	2403943	G	C	intragenic_variant	OS01G0144600	0.005801	scarecrow-like transcription factor 11 (SCL11) [Source:Projected from Arabidopsis thaliana (AT5G59460) TAIR;Acc:AT5G59460]
1	2403943	G	C	upstream_gene_variant	OS01G0144700	0.005801	Os01g0144700 protein; Putative uncharacterized protein P0024G09.36; Uncharacterized protein; cDNA clone:001-110-F06, full insert sequence [Source:UniProtKB/TrEMBL;Acc:Q5ZBL3]
1	2405618	T	C	upstream_gene_variant	OS01G0144500	0.04257	Putative ubiquitin fusion degradation protein [Source:UniProtKB/TrEMBL;Acc:Q5ZBL5]
1	2405618	T	C	synonymous_variant	OS01G0144600	0.04257	scarecrow-like transcription factor 11 (SCL11) [Source:Projected from Arabidopsis thaliana (AT5G59460) TAIR;Acc:AT5G59460]
1	2405618	T	C	intragenic_variant	OS01G0144600	0.04257	scarecrow-like transcription factor 11 (SCL11) [Source:Projected from Arabidopsis thaliana (AT5G59460) TAIR;Acc:AT5G59460]
1	2405618	T	C	upstream_gene_variant	OS01G0144700	0.04257	Os01g0144700 protein; Putative uncharacterized protein P0024G09.36; Uncharacterized protein; cDNA clone:001-110-F06, full insert sequence [Source:UniProtKB/TrEMBL;Acc:Q5ZBL3]
1	2405740	G	C	upstream_gene_variant	OS01G0144500	0.04257	Putative ubiquitin fusion degradation protein [Source:UniProtKB/TrEMBL;Acc:Q5ZBL5]
1	2405740	G	C	3_prime_UTR_variant	OS01G0144600	0.04257	scarecrow-like transcription factor 11 (SCL11) [Source:Projected from Arabidopsis thaliana (AT5G59460) TAIR;Acc:AT5G59460]
1	2405740	G	C	intragenic_variant	OS01G0144600	0.04257	scarecrow-like transcription factor 11 (SCL11) [Source:Projected from Arabidopsis thaliana (AT5G59460) TAIR;Acc:AT5G59460]
1	2405740	G	C	upstream_gene_variant	OS01G0144700	0.04257	Os01g0144700 protein; Putative uncharacterized protein P0024G09.36; Uncharacterized protein; cDNA clone:001-110-F06, full insert sequence [Source:UniProtKB/TrEMBL;Acc:Q5ZBL3]
1	2406267	A	G	upstream_gene_variant	OS01G0144500	0.03167	Putative ubiquitin fusion degradation protein [Source:UniProtKB/TrEMBL;Acc:Q5ZBL5]
1	2406267	A	G	downstream_gene_variant	OS01G0144600	0.03167	scarecrow-like transcription factor 11 (SCL11) [Source:Projected from Arabidopsis thaliana (AT5G59460) TAIR;Acc:AT5G59460]
1	2406267	A	G	intergenic_region	OS01G0144600-OS01G0144700	0.03167
1	2406267	A	G	upstream_gene_variant	OS01G0144700	0.03167	Os01g0144700 protein; Putative uncharacterized protein P0024G09.36; Uncharacterized protein; cDNA clone:001-110-F06, full insert sequence [Source:UniProtKB/TrEMBL;Acc:Q5ZBL3]
1	2406599	G	T	upstream_gene_variant	OS01G0144500	0.01703	Putative ubiquitin fusion degradation protein [Source:UniProtKB/TrEMBL;Acc:Q5ZBL5]
1	2406599	G	T	downstream_gene_variant	OS01G0144600	0.01703	scarecrow-like transcription factor 11 (SCL11) [Source:Projected from Arabidopsis thaliana (AT5G59460) TAIR;Acc:AT5G59460]
1	2406599	G	T	synonymous_variant	OS01G0144700	0.01703	Os01g0144700 protein; Putative uncharacterized protein P0024G09.36; Uncharacterized protein; cDNA clone:001-110-F06, full insert sequence [Source:UniProtKB/TrEMBL;Acc:Q5ZBL3]
1	2406599	G	T	intragenic_variant	OS01G0144700	0.01703	Os01g0144700 protein; Putative uncharacterized protein P0024G09.36; Uncharacterized protein; cDNA clone:001-110-F06, full insert sequence [Source:UniProtKB/TrEMBL;Acc:Q5ZBL3]
1	2406939	C	T	upstream_gene_variant	OS01G0144500	0.01703	Putative ubiquitin fusion degradation protein [Source:UniProtKB/TrEMBL;Acc:Q5ZBL5]
1	2406939	C	T	downstream_gene_variant	OS01G0144600	0.01703	scarecrow-like transcription factor 11 (SCL11) [Source:Projected from Arabidopsis thaliana (AT5G59460) TAIR;Acc:AT5G59460]
1	2406939	C	T	intron_variant	OS01G0144700	0.01703	Os01g0144700 protein; Putative uncharacterized protein P0024G09.36; Uncharacterized protein; cDNA clone:001-110-F06, full insert sequence [Source:UniProtKB/TrEMBL;Acc:Q5ZBL3]
1	2406939	C	T	intragenic_variant	OS01G0144700	0.01703	Os01g0144700 protein; Putative uncharacterized protein P0024G09.36; Uncharacterized protein; cDNA clone:001-110-F06, full insert sequence [Source:UniProtKB/TrEMBL;Acc:Q5ZBL3]
1	2410157	C	A	upstream_gene_variant	EPlOSAG00000024559	0.007576
1	2410157	C	A	downstream_gene_variant	OS01G0144600	0.007576	scarecrow-like transcription factor 11 (SCL11) [Source:Projected from Arabidopsis thaliana (AT5G59460) TAIR;Acc:AT5G59460]
1	2410157	C	A	downstream_gene_variant	OS01G0144700	0.007576	Os01g0144700 protein; Putative uncharacterized protein P0024G09.36; Uncharacterized protein; cDNA clone:001-110-F06, full insert sequence [Source:UniProtKB/TrEMBL;Acc:Q5ZBL3]
1	2410157	C	A	intergenic_region	OS01G0144700-EPlOSAG00000024559	0.007576
1	2410157	C	A	upstream_gene_variant	OS01G0144800	0.007576	Os01g0144800 protein; Putative uncharacterized protein P0024G09.37; cDNA clone:002-170-A12, full insert sequence [Source:UniProtKB/TrEMBL;Acc:Q5ZBL2]
1	2422938	T	A	downstream_gene_variant	OS01G0144900	0.02381	Os01g0144900 protein [Source:UniProtKB/TrEMBL;Acc:Q0JQQ6]
1	2422938	T	A	downstream_gene_variant	OS01G0145000	0.02381	Putative uncharacterized protein P0024G09.41; Uncharacterized protein [Source:UniProtKB/TrEMBL;Acc:Q5ZBL0]
1	2422938	T	A	intergenic_region	OS01G0145000-EPlOSAG00000017580	0.02381
1	2423111	G	T	downstream_gene_variant	OS01G0144900	0.02381	Os01g0144900 protein [Source:UniProtKB/TrEMBL;Acc:Q0JQQ6]
1	2423111	G	T	downstream_gene_variant	OS01G0145000	0.02381	Putative uncharacterized protein P0024G09.41; Uncharacterized protein [Source:UniProtKB/TrEMBL;Acc:Q5ZBL0]
1	2423111	G	T	intergenic_region	OS01G0145000-EPlOSAG00000017580	0.02381
1	2432017	G	A	upstream_gene_variant	EPlOSAG00000003976	0.02381
1	2432017	G	A	upstream_gene_variant	EPlOSAG00000017580	0.02381
1	2432017	G	A	intergenic_region	EPlOSAG00000017580-EPlOSAG00000003976	0.02381
1	2432017	G	A	upstream_gene_variant	OS01G0145200	0.02381	Uncharacterized protein [Source:UniProtKB/TrEMBL;Acc:B9ESU3]
1	2435338	A	G	downstream_gene_variant	EPlOSAG00000003976	0.02381
1	2435338	A	G	downstream_gene_variant	EPlOSAG00000034735	0.02381
1	2435338	A	G	upstream_gene_variant	EPlOSAG00000035452	0.02381
1	2435338	A	G	intron_variant	OS01G0145200	0.02381	Uncharacterized protein [Source:UniProtKB/TrEMBL;Acc:B9ESU3]
1	2435338	A	G	intragenic_variant	OS01G0145200	0.02381	Uncharacterized protein [Source:UniProtKB/TrEMBL;Acc:B9ESU3]
1	2468069	A	G	intergenic_region	EPlOSAG00000017991-OS01G0146101	0.04545
1	2470063	C	T	intergenic_region	EPlOSAG00000017991-OS01G0146101	0.04396
1	2478307	A	G	intergenic_region	EPlOSAG00000017991-OS01G0146101	0.03186
1	2531133	A	C	synonymous_variant	OS01G0146600	0.03509	Os01g0146600 protein; Putative uncharacterized protein P0416D03.29 [Source:UniProtKB/TrEMBL;Acc:Q5ZDM7]
1	2531133	A	C	intragenic_variant	OS01G0146600	0.03509	Os01g0146600 protein; Putative uncharacterized protein P0416D03.29 [Source:UniProtKB/TrEMBL;Acc:Q5ZDM7]
1	2566354	T	A	downstream_gene_variant	OS01G0147200	0.03497	Os01g0147200 protein; Putative uncharacterized protein P0416D03.38-1; Putative uncharacterized protein P0434B04.2-1 [Source:UniProtKB/TrEMBL;Acc:Q5ZDL8]
1	2566354	T	A	downstream_gene_variant	OS01G0147200	0.03497	Os01g0147200 protein; Putative uncharacterized protein P0416D03.38-1; Putative uncharacterized protein P0434B04.2-1 [Source:UniProtKB/TrEMBL;Acc:Q5ZDL8]
1	2566354	T	A	intergenic_region	OS01G0147200-OS01G0147250	0.03497
1	2566354	T	A	downstream_gene_variant	OS01G0147250	0.03497
1	2566354	T	A	upstream_gene_variant	OS01G0147300	0.03497	cDNA, clone: J075148G02, full insert sequence [Source:UniProtKB/TrEMBL;Acc:B7F9A1]
1	2566354	T	A	downstream_gene_variant	OS01G0147400	0.03497	Os01g0147400 protein; Putative transcription factor X1; Uncharacterized protein [Source:UniProtKB/TrEMBL;Acc:Q5ZDL7]
1	2573754	C	T	upstream_gene_variant	EPlOSAG00000018624	0.01703
1	2573754	C	T	downstream_gene_variant	EPlOSAG00000033433	0.01703
1	2573754	C	T	upstream_gene_variant	EPlOSAG00000033692	0.01703
1	2573754	C	T	downstream_gene_variant	EPlOSAG00000050078	0.01703
1	2573754	C	T	upstream_gene_variant	OS01G0147250	0.01703
1	2573754	C	T	downstream_gene_variant	OS01G0147300	0.01703	cDNA, clone: J075148G02, full insert sequence [Source:UniProtKB/TrEMBL;Acc:B7F9A1]
1	2573754	C	T	upstream_gene_variant	OS01G0147400	0.01703	Os01g0147400 protein; Putative transcription factor X1; Uncharacterized protein [Source:UniProtKB/TrEMBL;Acc:Q5ZDL7]
1	2573754	C	T	intron_variant	OS01G0147600	0.01703
1	2573754	C	T	intragenic_variant	OS01G0147600	0.01703
1	2573754	C	T	downstream_gene_variant	OS01G0147650	0.01703
1	2573755	A	T	upstream_gene_variant	EPlOSAG00000018624	0.01703
1	2573755	A	T	downstream_gene_variant	EPlOSAG00000033433	0.01703
1	2573755	A	T	upstream_gene_variant	EPlOSAG00000033692	0.01703
1	2573755	A	T	downstream_gene_variant	EPlOSAG00000050078	0.01703
1	2573755	A	T	upstream_gene_variant	OS01G0147250	0.01703
1	2573755	A	T	downstream_gene_variant	OS01G0147300	0.01703	cDNA, clone: J075148G02, full insert sequence [Source:UniProtKB/TrEMBL;Acc:B7F9A1]
1	2573755	A	T	upstream_gene_variant	OS01G0147400	0.01703	Os01g0147400 protein; Putative transcription factor X1; Uncharacterized protein [Source:UniProtKB/TrEMBL;Acc:Q5ZDL7]
1	2573755	A	T	intron_variant	OS01G0147600	0.01703
1	2573755	A	T	intragenic_variant	OS01G0147600	0.01703
1	2573755	A	T	downstream_gene_variant	OS01G0147650	0.01703
1	2573770	T	C	upstream_gene_variant	EPlOSAG00000018624	0.01703
1	2573770	T	C	downstream_gene_variant	EPlOSAG00000033433	0.01703
1	2573770	T	C	upstream_gene_variant	EPlOSAG00000033692	0.01703
1	2573770	T	C	downstream_gene_variant	EPlOSAG00000050078	0.01703
1	2573770	T	C	upstream_gene_variant	OS01G0147250	0.01703
1	2573770	T	C	downstream_gene_variant	OS01G0147300	0.01703	cDNA, clone: J075148G02, full insert sequence [Source:UniProtKB/TrEMBL;Acc:B7F9A1]
1	2573770	T	C	upstream_gene_variant	OS01G0147400	0.01703	Os01g0147400 protein; Putative transcription factor X1; Uncharacterized protein [Source:UniProtKB/TrEMBL;Acc:Q5ZDL7]
1	2573770	T	C	intron_variant	OS01G0147600	0.01703
1	2573770	T	C	intragenic_variant	OS01G0147600	0.01703
1	2573770	T	C	downstream_gene_variant	OS01G0147650	0.01703
1	2573789	A	T	upstream_gene_variant	EPlOSAG00000018624	0.01703
1	2573789	A	T	downstream_gene_variant	EPlOSAG00000033433	0.01703
1	2573789	A	T	upstream_gene_variant	EPlOSAG00000033692	0.01703
1	2573789	A	T	downstream_gene_variant	EPlOSAG00000050078	0.01703
1	2573789	A	T	upstream_gene_variant	OS01G0147250	0.01703
1	2573789	A	T	downstream_gene_variant	OS01G0147300	0.01703	cDNA, clone: J075148G02, full insert sequence [Source:UniProtKB/TrEMBL;Acc:B7F9A1]
1	2573789	A	T	upstream_gene_variant	OS01G0147400	0.01703	Os01g0147400 protein; Putative transcription factor X1; Uncharacterized protein [Source:UniProtKB/TrEMBL;Acc:Q5ZDL7]
1	2573789	A	T	intron_variant	OS01G0147600	0.01703
1	2573789	A	T	intragenic_variant	OS01G0147600	0.01703
1	2573789	A	T	downstream_gene_variant	OS01G0147650	0.01703
1	2573874	G	A	upstream_gene_variant	EPlOSAG00000018624	0.01703
1	2573874	G	A	downstream_gene_variant	EPlOSAG00000033433	0.01703
1	2573874	G	A	upstream_gene_variant	EPlOSAG00000033692	0.01703
1	2573874	G	A	downstream_gene_variant	EPlOSAG00000050078	0.01703
1	2573874	G	A	upstream_gene_variant	OS01G0147250	0.01703
1	2573874	G	A	downstream_gene_variant	OS01G0147300	0.01703	cDNA, clone: J075148G02, full insert sequence [Source:UniProtKB/TrEMBL;Acc:B7F9A1]
1	2573874	G	A	upstream_gene_variant	OS01G0147400	0.01703	Os01g0147400 protein; Putative transcription factor X1; Uncharacterized protein [Source:UniProtKB/TrEMBL;Acc:Q5ZDL7]
1	2573874	G	A	intron_variant	OS01G0147600	0.01703
1	2573874	G	A	intragenic_variant	OS01G0147600	0.01703
1	2573874	G	A	downstream_gene_variant	OS01G0147650	0.01703
1	2584942	T	C	upstream_gene_variant	EPlOSAG00000015906	0.008514
1	2584942	T	C	upstream_gene_variant	EPlOSAG00000018278	0.008514
1	2584942	T	C	upstream_gene_variant	OS01G0147700	0.008514	Os01g0147700 protein; Putative transcription factor X1 [Source:UniProtKB/TrEMBL;Acc:Q5ZDL5]
1	2584942	T	C	intergenic_region	OS01G0147700-OS01G0147800	0.008514
1	2584942	T	C	downstream_gene_variant	OS01G0147800	0.008514	Uncharacterized protein [Source:UniProtKB/TrEMBL;Acc:A2ZP87]
1	2584942	T	C	upstream_gene_variant	OS01G0147850	0.008514
1	2584942	T	C	downstream_gene_variant	OS01G0147900	0.008514	Triosephosphate isomerase, cytosolic [Source:UniProtKB/Swiss-Prot;Acc:P48494]
1	2584942	T	C	upstream_gene_variant	OS01G0147950	0.008514
1	2598863	A	G	upstream_gene_variant	OS01G0148000	0.02564
1	2598863	A	G	intergenic_region	TPI-OS01G0148000	0.02564
1	2598868	T	C	upstream_gene_variant	OS01G0148000	0.02564
1	2598868	T	C	intergenic_region	TPI-OS01G0148000	0.02564
1	2599046	G	A	upstream_gene_variant	OS01G0148000	0.03186
1	2599046	G	A	intergenic_region	TPI-OS01G0148000	0.03186
1	2614537	G	A	upstream_gene_variant	EPlOSAG00000035040	0.02417
1	2614537	G	A	downstream_gene_variant	EPlOSAG00000038394	0.02417
1	2614537	G	A	downstream_gene_variant	OS01G0148050	0.02417
1	2614537	G	A	splice_region_variant&intron_variant	OS01G0148100	0.02417	Os01g0148100 protein; Putative uncharacterized protein P0434B04.12; cDNA clone:J013094H22, full insert sequence [Source:UniProtKB/TrEMBL;Acc:Q5ZEE3]
1	2614537	G	A	intragenic_variant	OS01G0148100	0.02417	Os01g0148100 protein; Putative uncharacterized protein P0434B04.12; cDNA clone:J013094H22, full insert sequence [Source:UniProtKB/TrEMBL;Acc:Q5ZEE3]
1	2625579	G	A	upstream_gene_variant	EPlOSAG00000005048	0.006993
1	2625579	G	A	upstream_gene_variant	EPlOSAG00000033038	0.006993
1	2625579	G	A	downstream_gene_variant	EPlOSAG00000034309	0.006993
1	2625579	G	A	upstream_gene_variant	OS01G0148100	0.006993	Os01g0148100 protein; Putative uncharacterized protein P0434B04.12; cDNA clone:J013094H22, full insert sequence [Source:UniProtKB/TrEMBL;Acc:Q5ZEE3]
1	2625579	G	A	intergenic_region	OS01G0148100-EPlOSAG00000005048	0.006993
1	2625579	G	A	upstream_gene_variant	OS01G0148200	0.006993	Os01g0148200 protein; cDNA clone:002-135-H08, full insert sequence [Source:UniProtKB/TrEMBL;Acc:B7F0V2]
1	2630504	A	C	downstream_gene_variant	EPlOSAG00000005048	0.02652
1	2630504	A	C	downstream_gene_variant	EPlOSAG00000033038	0.02652
1	2630504	A	C	upstream_gene_variant	EPlOSAG00000034309	0.02652
1	2630504	A	C	downstream_gene_variant	OS01G0148200	0.02652	Os01g0148200 protein; cDNA clone:002-135-H08, full insert sequence [Source:UniProtKB/TrEMBL;Acc:B7F0V2]
1	2630504	A	C	intergenic_region	OS01G0148200-OS01G0148400	0.02652
1	2630504	A	C	upstream_gene_variant	OS01G0148400	0.02652	Os01g0148400 protein; Putative uncharacterized protein P0434B04.16; cDNA clone:J013128N08, full insert sequence [Source:UniProtKB/TrEMBL;Acc:Q5ZEE1]
1	2648105	A	G	upstream_gene_variant	OS01G0148500	0.04334	Os01g0148500 protein; Putative uncharacterized protein P0434B04.17; cDNA clone:J023098D02, full insert sequence [Source:UniProtKB/TrEMBL;Acc:Q94JK5]
1	2648105	A	G	intergenic_region	OS01G0148500-OS01G0148700	0.04334
1	2648105	A	G	upstream_gene_variant	OS01G0148700	0.04334	Os01g0148700 protein; Putative uncharacterized protein P0434B04.21; cDNA clone:006-210-C07, full insert sequence [Source:UniProtKB/TrEMBL;Acc:Q5ZED9]
1	2648105	A	G	upstream_gene_variant	OS01G0148700	0.04334	Os01g0148700 protein; Putative uncharacterized protein P0434B04.21; cDNA clone:006-210-C07, full insert sequence [Source:UniProtKB/TrEMBL;Acc:Q5ZED9]
1	2648464	T	C	upstream_gene_variant	OS01G0148500	0.02564	Os01g0148500 protein; Putative uncharacterized protein P0434B04.17; cDNA clone:J023098D02, full insert sequence [Source:UniProtKB/TrEMBL;Acc:Q94JK5]
1	2648464	T	C	intergenic_region	OS01G0148500-OS01G0148700	0.02564
1	2648464	T	C	upstream_gene_variant	OS01G0148700	0.02564	Os01g0148700 protein; Putative uncharacterized protein P0434B04.21; cDNA clone:006-210-C07, full insert sequence [Source:UniProtKB/TrEMBL;Acc:Q5ZED9]
1	2648464	T	C	upstream_gene_variant	OS01G0148700	0.02564	Os01g0148700 protein; Putative uncharacterized protein P0434B04.21; cDNA clone:006-210-C07, full insert sequence [Source:UniProtKB/TrEMBL;Acc:Q5ZED9]
1	2648534	T	C	upstream_gene_variant	OS01G0148500	0.02941	Os01g0148500 protein; Putative uncharacterized protein P0434B04.17; cDNA clone:J023098D02, full insert sequence [Source:UniProtKB/TrEMBL;Acc:Q94JK5]
1	2648534	T	C	intergenic_region	OS01G0148500-OS01G0148700	0.02941
1	2648534	T	C	upstream_gene_variant	OS01G0148700	0.02941	Os01g0148700 protein; Putative uncharacterized protein P0434B04.21; cDNA clone:006-210-C07, full insert sequence [Source:UniProtKB/TrEMBL;Acc:Q5ZED9]
1	2648534	T	C	upstream_gene_variant	OS01G0148700	0.02941	Os01g0148700 protein; Putative uncharacterized protein P0434B04.21; cDNA clone:006-210-C07, full insert sequence [Source:UniProtKB/TrEMBL;Acc:Q5ZED9]
1	2648725	T	C	upstream_gene_variant	OS01G0148500	0.04334	Os01g0148500 protein; Putative uncharacterized protein P0434B04.17; cDNA clone:J023098D02, full insert sequence [Source:UniProtKB/TrEMBL;Acc:Q94JK5]
1	2648725	T	C	intergenic_region	OS01G0148500-OS01G0148700	0.04334
1	2648725	T	C	upstream_gene_variant	OS01G0148700	0.04334	Os01g0148700 protein; Putative uncharacterized protein P0434B04.21; cDNA clone:006-210-C07, full insert sequence [Source:UniProtKB/TrEMBL;Acc:Q5ZED9]
1	2648725	T	C	upstream_gene_variant	OS01G0148700	0.04334	Os01g0148700 protein; Putative uncharacterized protein P0434B04.21; cDNA clone:006-210-C07, full insert sequence [Source:UniProtKB/TrEMBL;Acc:Q5ZED9]
1	2648727	A	G	upstream_gene_variant	OS01G0148500	0.03251	Os01g0148500 protein; Putative uncharacterized protein P0434B04.17; cDNA clone:J023098D02, full insert sequence [Source:UniProtKB/TrEMBL;Acc:Q94JK5]
1	2648727	A	G	intergenic_region	OS01G0148500-OS01G0148700	0.03251
1	2648727	A	G	upstream_gene_variant	OS01G0148700	0.03251	Os01g0148700 protein; Putative uncharacterized protein P0434B04.21; cDNA clone:006-210-C07, full insert sequence [Source:UniProtKB/TrEMBL;Acc:Q5ZED9]
1	2648727	A	G	upstream_gene_variant	OS01G0148700	0.03251	Os01g0148700 protein; Putative uncharacterized protein P0434B04.21; cDNA clone:006-210-C07, full insert sequence [Source:UniProtKB/TrEMBL;Acc:Q5ZED9]
1	2659269	C	T	upstream_gene_variant	EPlOSAG00000046000	0.03509
1	2659269	C	T	intergenic_region	EPlOSAG00000046000-OS01G0149200	0.03509
1	2659269	C	T	downstream_gene_variant	OS01G0148700	0.03509	Os01g0148700 protein; Putative uncharacterized protein P0434B04.21; cDNA clone:006-210-C07, full insert sequence [Source:UniProtKB/TrEMBL;Acc:Q5ZED9]
1	2659269	C	T	downstream_gene_variant	OS01G0148700	0.03509	Os01g0148700 protein; Putative uncharacterized protein P0434B04.21; cDNA clone:006-210-C07, full insert sequence [Source:UniProtKB/TrEMBL;Acc:Q5ZED9]
1	2667745	C	T	downstream_gene_variant	EPlOSAG00000003824	0.01488
1	2667745	C	T	5_prime_UTR_variant	OS01G0149200	0.01488
1	2667745	C	T	intragenic_variant	OS01G0149200	0.01488
1	2667745	C	T	downstream_gene_variant	OS01G0149350	0.01488	Os01g0149350 protein; Uncharacterized protein [Source:UniProtKB/TrEMBL;Acc:A2ZP97]
1	2691752	T	C	upstream_gene_variant	EPlOSAG00000020408	0.01703
1	2691752	T	C	downstream_gene_variant	EPlOSAG00000052452	0.01703
1	2691752	T	C	downstream_gene_variant	OS01G0149600	0.01703
1	2691752	T	C	missense_variant	OS01G0149700	0.01703
1	2691752	T	C	intragenic_variant	OS01G0149700	0.01703
1	2691752	T	C	missense_variant	OS01G0149750	0.01703
1	2691752	T	C	intragenic_variant	OS01G0149750	0.01703
1	2691752	T	C	downstream_gene_variant	OS01G0149800	0.01703	Metallothionein-like protein 2A [Source:UniProtKB/Swiss-Prot;Acc:P94029]
1	2733572	C	G	intron_variant	OS01G0150500	0.04351
1	2733572	C	G	intragenic_variant	OS01G0150500	0.04351
1	2733572	C	G	intron_variant	OS01G0150700	0.04351
1	2733572	C	G	intragenic_variant	OS01G0150700	0.04351
1	2777412	C	T	downstream_gene_variant	EPlOSAG00000020967	0.03968
1	2777412	C	T	downstream_gene_variant	OS01G0151200	0.03968	Os01g0151200 protein; Putative PPF-1 protein [Source:UniProtKB/TrEMBL;Acc:Q5ZEK1]
1	2777412	C	T	downstream_gene_variant	OS01G0151200	0.03968	Os01g0151200 protein; Putative PPF-1 protein [Source:UniProtKB/TrEMBL;Acc:Q5ZEK1]
1	2777412	C	T	downstream_gene_variant	OS01G0151200	0.03968	Os01g0151200 protein; Putative PPF-1 protein [Source:UniProtKB/TrEMBL;Acc:Q5ZEK1]
1	2777412	C	T	5_prime_UTR_variant	OS01G0151400	0.03968
1	2777412	C	T	intragenic_variant	OS01G0151400	0.03968
1	2797140	A	G	downstream_gene_variant	EPlOSAG00000020357	0.04257
1	2797140	A	G	downstream_gene_variant	OS01G0151600	0.04257	Os01g0151600 protein; Putative uncharacterized protein P0009G03.21; Uncharacterized protein; cDNA clone:001-115-E04, full insert sequence [Source:UniProtKB/TrEMBL;Acc:Q5ZEJ4]
1	2797140	A	G	intergenic_region	OS01G0151600-OS01G0151700	0.04257
1	2797140	A	G	upstream_gene_variant	OS01G0151700	0.04257	Os01g0151700 protein; Putative pod-specific dehydrogenase SAC25; cDNA clone:J013123E12, full insert sequence [Source:UniProtKB/TrEMBL;Acc:Q9LGI8]
1	2797140	A	G	downstream_gene_variant	OS01G0151750	0.04257
1	2797192	G	A	downstream_gene_variant	EPlOSAG00000020357	0.04257
1	2797192	G	A	downstream_gene_variant	OS01G0151600	0.04257	Os01g0151600 protein; Putative uncharacterized protein P0009G03.21; Uncharacterized protein; cDNA clone:001-115-E04, full insert sequence [Source:UniProtKB/TrEMBL;Acc:Q5ZEJ4]
1	2797192	G	A	intergenic_region	OS01G0151600-OS01G0151700	0.04257
1	2797192	G	A	upstream_gene_variant	OS01G0151700	0.04257	Os01g0151700 protein; Putative pod-specific dehydrogenase SAC25; cDNA clone:J013123E12, full insert sequence [Source:UniProtKB/TrEMBL;Acc:Q9LGI8]
1	2797192	G	A	downstream_gene_variant	OS01G0151750	0.04257
1	2797327	G	A	downstream_gene_variant	EPlOSAG00000020357	0.04257
1	2797327	G	A	downstream_gene_variant	OS01G0151600	0.04257	Os01g0151600 protein; Putative uncharacterized protein P0009G03.21; Uncharacterized protein; cDNA clone:001-115-E04, full insert sequence [Source:UniProtKB/TrEMBL;Acc:Q5ZEJ4]
1	2797327	G	A	intergenic_region	OS01G0151600-OS01G0151700	0.04257
1	2797327	G	A	upstream_gene_variant	OS01G0151700	0.04257	Os01g0151700 protein; Putative pod-specific dehydrogenase SAC25; cDNA clone:J013123E12, full insert sequence [Source:UniProtKB/TrEMBL;Acc:Q9LGI8]
1	2797327	G	A	downstream_gene_variant	OS01G0151750	0.04257
1	2797857	T	C	downstream_gene_variant	EPlOSAG00000020357	0.04257
1	2797857	T	C	downstream_gene_variant	OS01G0151600	0.04257	Os01g0151600 protein; Putative uncharacterized protein P0009G03.21; Uncharacterized protein; cDNA clone:001-115-E04, full insert sequence [Source:UniProtKB/TrEMBL;Acc:Q5ZEJ4]
1	2797857	T	C	intergenic_region	OS01G0151600-OS01G0151700	0.04257
1	2797857	T	C	upstream_gene_variant	OS01G0151700	0.04257	Os01g0151700 protein; Putative pod-specific dehydrogenase SAC25; cDNA clone:J013123E12, full insert sequence [Source:UniProtKB/TrEMBL;Acc:Q9LGI8]
1	2797857	T	C	downstream_gene_variant	OS01G0151750	0.04257
1	2797921	C	A	downstream_gene_variant	EPlOSAG00000020357	0.04257
1	2797921	C	A	downstream_gene_variant	OS01G0151600	0.04257	Os01g0151600 protein; Putative uncharacterized protein P0009G03.21; Uncharacterized protein; cDNA clone:001-115-E04, full insert sequence [Source:UniProtKB/TrEMBL;Acc:Q5ZEJ4]
1	2797921	C	A	intergenic_region	OS01G0151600-OS01G0151700	0.04257
1	2797921	C	A	upstream_gene_variant	OS01G0151700	0.04257	Os01g0151700 protein; Putative pod-specific dehydrogenase SAC25; cDNA clone:J013123E12, full insert sequence [Source:UniProtKB/TrEMBL;Acc:Q9LGI8]
1	2797921	C	A	downstream_gene_variant	OS01G0151750	0.04257
1	2810490	A	T	upstream_gene_variant	EPlOSAG00000013645	0.008514
1	2810490	A	T	upstream_gene_variant	EPlOSAG00000016650	0.008514
1	2810490	A	T	upstream_gene_variant	EPlOSAG00000022574	0.008514
1	2810490	A	T	downstream_gene_variant	OS01G0151900	0.008514	Os01g0151900 protein; Putative uncharacterized protein P0009G03.25; Putative uncharacterized protein P0030H07.4; cDNA, clone: J065206N09, full insert sequence [Source:UniProtKB/TrEMBL;Acc:Q9LGI6]
1	2810490	A	T	5_prime_UTR_variant	OS01G0152000	0.008514	Os01g0152000 protein; Putative uncharacterized protein P0009G03.26; Putative uncharacterized protein P0030H07.5; Uncharacterized protein [Source:UniProtKB/TrEMBL;Acc:Q9LGI5]
1	2810490	A	T	intragenic_variant	OS01G0152000	0.008514	Os01g0152000 protein; Putative uncharacterized protein P0009G03.26; Putative uncharacterized protein P0030H07.5; Uncharacterized protein [Source:UniProtKB/TrEMBL;Acc:Q9LGI5]
1	2810490	A	T	downstream_gene_variant	OS01G0152050	0.008514
1	2810490	A	T	downstream_gene_variant	OS01G0152100	0.008514	Putative uncharacterized protein P0009G03.27; Putative uncharacterized protein P0030H07.6 [Source:UniProtKB/TrEMBL;Acc:Q5ZD76]
1	2810570	G	A	upstream_gene_variant	EPlOSAG00000013645	0.008514
1	2810570	G	A	upstream_gene_variant	EPlOSAG00000016650	0.008514
1	2810570	G	A	upstream_gene_variant	EPlOSAG00000022574	0.008514
1	2810570	G	A	downstream_gene_variant	OS01G0151900	0.008514	Os01g0151900 protein; Putative uncharacterized protein P0009G03.25; Putative uncharacterized protein P0030H07.4; cDNA, clone: J065206N09, full insert sequence [Source:UniProtKB/TrEMBL;Acc:Q9LGI6]
1	2810570	G	A	5_prime_UTR_variant	OS01G0152000	0.008514	Os01g0152000 protein; Putative uncharacterized protein P0009G03.26; Putative uncharacterized protein P0030H07.5; Uncharacterized protein [Source:UniProtKB/TrEMBL;Acc:Q9LGI5]
1	2810570	G	A	intragenic_variant	OS01G0152000	0.008514	Os01g0152000 protein; Putative uncharacterized protein P0009G03.26; Putative uncharacterized protein P0030H07.5; Uncharacterized protein [Source:UniProtKB/TrEMBL;Acc:Q9LGI5]
1	2810570	G	A	downstream_gene_variant	OS01G0152050	0.008514
1	2810570	G	A	downstream_gene_variant	OS01G0152100	0.008514	Putative uncharacterized protein P0009G03.27; Putative uncharacterized protein P0030H07.6 [Source:UniProtKB/TrEMBL;Acc:Q5ZD76]
1	2811280	A	T	upstream_gene_variant	EPlOSAG00000013645	0.01515
1	2811280	A	T	upstream_gene_variant	EPlOSAG00000016650	0.01515
1	2811280	A	T	upstream_gene_variant	EPlOSAG00000022574	0.01515
1	2811280	A	T	downstream_gene_variant	OS01G0151900	0.01515	Os01g0151900 protein; Putative uncharacterized protein P0009G03.25; Putative uncharacterized protein P0030H07.4; cDNA, clone: J065206N09, full insert sequence [Source:UniProtKB/TrEMBL;Acc:Q9LGI6]
1	2811280	A	T	5_prime_UTR_variant	OS01G0152000	0.01515	Os01g0152000 protein; Putative uncharacterized protein P0009G03.26; Putative uncharacterized protein P0030H07.5; Uncharacterized protein [Source:UniProtKB/TrEMBL;Acc:Q9LGI5]
1	2811280	A	T	intragenic_variant	OS01G0152000	0.01515	Os01g0152000 protein; Putative uncharacterized protein P0009G03.26; Putative uncharacterized protein P0030H07.5; Uncharacterized protein [Source:UniProtKB/TrEMBL;Acc:Q9LGI5]
1	2811280	A	T	downstream_gene_variant	OS01G0152050	0.01515
1	2811280	A	T	downstream_gene_variant	OS01G0152100	0.01515	Putative uncharacterized protein P0009G03.27; Putative uncharacterized protein P0030H07.6 [Source:UniProtKB/TrEMBL;Acc:Q5ZD76]
1	2811364	C	G	upstream_gene_variant	EPlOSAG00000013645	0.0101
1	2811364	C	G	upstream_gene_variant	EPlOSAG00000016650	0.0101
1	2811364	C	G	upstream_gene_variant	EPlOSAG00000022574	0.0101
1	2811364	C	G	downstream_gene_variant	OS01G0151900	0.0101	Os01g0151900 protein; Putative uncharacterized protein P0009G03.25; Putative uncharacterized protein P0030H07.4; cDNA, clone: J065206N09, full insert sequence [Source:UniProtKB/TrEMBL;Acc:Q9LGI6]
1	2811364	C	G	missense_variant	OS01G0152000	0.0101	Os01g0152000 protein; Putative uncharacterized protein P0009G03.26; Putative uncharacterized protein P0030H07.5; Uncharacterized protein [Source:UniProtKB/TrEMBL;Acc:Q9LGI5]
1	2811364	C	G	intragenic_variant	OS01G0152000	0.0101	Os01g0152000 protein; Putative uncharacterized protein P0009G03.26; Putative uncharacterized protein P0030H07.5; Uncharacterized protein [Source:UniProtKB/TrEMBL;Acc:Q9LGI5]
1	2811364	C	G	downstream_gene_variant	OS01G0152050	0.0101
1	2811364	C	G	downstream_gene_variant	OS01G0152100	0.0101	Putative uncharacterized protein P0009G03.27; Putative uncharacterized protein P0030H07.6 [Source:UniProtKB/TrEMBL;Acc:Q5ZD76]
1	2811591	C	G	upstream_gene_variant	EPlOSAG00000013645	0.008514
1	2811591	C	G	upstream_gene_variant	EPlOSAG00000016650	0.008514
1	2811591	C	G	upstream_gene_variant	EPlOSAG00000022574	0.008514
1	2811591	C	G	downstream_gene_variant	OS01G0151900	0.008514	Os01g0151900 protein; Putative uncharacterized protein P0009G03.25; Putative uncharacterized protein P0030H07.4; cDNA, clone: J065206N09, full insert sequence [Source:UniProtKB/TrEMBL;Acc:Q9LGI6]
1	2811591	C	G	synonymous_variant	OS01G0152000	0.008514	Os01g0152000 protein; Putative uncharacterized protein P0009G03.26; Putative uncharacterized protein P0030H07.5; Uncharacterized protein [Source:UniProtKB/TrEMBL;Acc:Q9LGI5]
1	2811591	C	G	intragenic_variant	OS01G0152000	0.008514	Os01g0152000 protein; Putative uncharacterized protein P0009G03.26; Putative uncharacterized protein P0030H07.5; Uncharacterized protein [Source:UniProtKB/TrEMBL;Acc:Q9LGI5]
1	2811591	C	G	3_prime_UTR_variant	OS01G0152050	0.008514
1	2811591	C	G	intragenic_variant	OS01G0152050	0.008514
1	2811591	C	G	downstream_gene_variant	OS01G0152100	0.008514	Putative uncharacterized protein P0009G03.27; Putative uncharacterized protein P0030H07.6 [Source:UniProtKB/TrEMBL;Acc:Q5ZD76]
1	2811702	G	A	upstream_gene_variant	EPlOSAG00000013645	0.01192
1	2811702	G	A	upstream_gene_variant	EPlOSAG00000016650	0.01192
1	2811702	G	A	upstream_gene_variant	EPlOSAG00000022574	0.01192
1	2811702	G	A	downstream_gene_variant	OS01G0151900	0.01192	Os01g0151900 protein; Putative uncharacterized protein P0009G03.25; Putative uncharacterized protein P0030H07.4; cDNA, clone: J065206N09, full insert sequence [Source:UniProtKB/TrEMBL;Acc:Q9LGI6]
1	2811702	G	A	synonymous_variant	OS01G0152000	0.01192	Os01g0152000 protein; Putative uncharacterized protein P0009G03.26; Putative uncharacterized protein P0030H07.5; Uncharacterized protein [Source:UniProtKB/TrEMBL;Acc:Q9LGI5]
1	2811702	G	A	intragenic_variant	OS01G0152000	0.01192	Os01g0152000 protein; Putative uncharacterized protein P0009G03.26; Putative uncharacterized protein P0030H07.5; Uncharacterized protein [Source:UniProtKB/TrEMBL;Acc:Q9LGI5]
1	2811702	G	A	3_prime_UTR_variant	OS01G0152050	0.01192
1	2811702	G	A	intragenic_variant	OS01G0152050	0.01192
1	2811702	G	A	downstream_gene_variant	OS01G0152100	0.01192	Putative uncharacterized protein P0009G03.27; Putative uncharacterized protein P0030H07.6 [Source:UniProtKB/TrEMBL;Acc:Q5ZD76]
1	2811771	A	C	upstream_gene_variant	EPlOSAG00000013645	0.008514
1	2811771	A	C	upstream_gene_variant	EPlOSAG00000016650	0.008514
1	2811771	A	C	upstream_gene_variant	EPlOSAG00000022574	0.008514
1	2811771	A	C	downstream_gene_variant	OS01G0151900	0.008514	Os01g0151900 protein; Putative uncharacterized protein P0009G03.25; Putative uncharacterized protein P0030H07.4; cDNA, clone: J065206N09, full insert sequence [Source:UniProtKB/TrEMBL;Acc:Q9LGI6]
1	2811771	A	C	synonymous_variant	OS01G0152000	0.008514	Os01g0152000 protein; Putative uncharacterized protein P0009G03.26; Putative uncharacterized protein P0030H07.5; Uncharacterized protein [Source:UniProtKB/TrEMBL;Acc:Q9LGI5]
1	2811771	A	C	intragenic_variant	OS01G0152000	0.008514	Os01g0152000 protein; Putative uncharacterized protein P0009G03.26; Putative uncharacterized protein P0030H07.5; Uncharacterized protein [Source:UniProtKB/TrEMBL;Acc:Q9LGI5]
1	2811771	A	C	3_prime_UTR_variant	OS01G0152050	0.008514
1	2811771	A	C	intragenic_variant	OS01G0152050	0.008514
1	2811771	A	C	downstream_gene_variant	OS01G0152100	0.008514	Putative uncharacterized protein P0009G03.27; Putative uncharacterized protein P0030H07.6 [Source:UniProtKB/TrEMBL;Acc:Q5ZD76]
1	2811777	C	T	upstream_gene_variant	EPlOSAG00000013645	0.04257
1	2811777	C	T	upstream_gene_variant	EPlOSAG00000016650	0.04257
1	2811777	C	T	upstream_gene_variant	EPlOSAG00000022574	0.04257
1	2811777	C	T	downstream_gene_variant	OS01G0151900	0.04257	Os01g0151900 protein; Putative uncharacterized protein P0009G03.25; Putative uncharacterized protein P0030H07.4; cDNA, clone: J065206N09, full insert sequence [Source:UniProtKB/TrEMBL;Acc:Q9LGI6]
1	2811777	C	T	synonymous_variant	OS01G0152000	0.04257	Os01g0152000 protein; Putative uncharacterized protein P0009G03.26; Putative uncharacterized protein P0030H07.5; Uncharacterized protein [Source:UniProtKB/TrEMBL;Acc:Q9LGI5]
1	2811777	C	T	intragenic_variant	OS01G0152000	0.04257	Os01g0152000 protein; Putative uncharacterized protein P0009G03.26; Putative uncharacterized protein P0030H07.5; Uncharacterized protein [Source:UniProtKB/TrEMBL;Acc:Q9LGI5]
1	2811777	C	T	3_prime_UTR_variant	OS01G0152050	0.04257
1	2811777	C	T	intragenic_variant	OS01G0152050	0.04257
1	2811777	C	T	downstream_gene_variant	OS01G0152100	0.04257	Putative uncharacterized protein P0009G03.27; Putative uncharacterized protein P0030H07.6 [Source:UniProtKB/TrEMBL;Acc:Q5ZD76]
1	2811857	A	G	upstream_gene_variant	EPlOSAG00000013645	0.008514
1	2811857	A	G	upstream_gene_variant	EPlOSAG00000016650	0.008514
1	2811857	A	G	upstream_gene_variant	EPlOSAG00000022574	0.008514
1	2811857	A	G	downstream_gene_variant	OS01G0151900	0.008514	Os01g0151900 protein; Putative uncharacterized protein P0009G03.25; Putative uncharacterized protein P0030H07.4; cDNA, clone: J065206N09, full insert sequence [Source:UniProtKB/TrEMBL;Acc:Q9LGI6]
1	2811857	A	G	missense_variant	OS01G0152000	0.008514	Os01g0152000 protein; Putative uncharacterized protein P0009G03.26; Putative uncharacterized protein P0030H07.5; Uncharacterized protein [Source:UniProtKB/TrEMBL;Acc:Q9LGI5]
1	2811857	A	G	intragenic_variant	OS01G0152000	0.008514	Os01g0152000 protein; Putative uncharacterized protein P0009G03.26; Putative uncharacterized protein P0030H07.5; Uncharacterized protein [Source:UniProtKB/TrEMBL;Acc:Q9LGI5]
1	2811857	A	G	3_prime_UTR_variant	OS01G0152050	0.008514
1	2811857	A	G	intragenic_variant	OS01G0152050	0.008514
1	2811857	A	G	downstream_gene_variant	OS01G0152100	0.008514	Putative uncharacterized protein P0009G03.27; Putative uncharacterized protein P0030H07.6 [Source:UniProtKB/TrEMBL;Acc:Q5ZD76]
1	2811876	C	T	upstream_gene_variant	EPlOSAG00000013645	0.04257
1	2811876	C	T	upstream_gene_variant	EPlOSAG00000016650	0.04257
1	2811876	C	T	upstream_gene_variant	EPlOSAG00000022574	0.04257
1	2811876	C	T	downstream_gene_variant	OS01G0151900	0.04257	Os01g0151900 protein; Putative uncharacterized protein P0009G03.25; Putative uncharacterized protein P0030H07.4; cDNA, clone: J065206N09, full insert sequence [Source:UniProtKB/TrEMBL;Acc:Q9LGI6]
1	2811876	C	T	synonymous_variant	OS01G0152000	0.04257	Os01g0152000 protein; Putative uncharacterized protein P0009G03.26; Putative uncharacterized protein P0030H07.5; Uncharacterized protein [Source:UniProtKB/TrEMBL;Acc:Q9LGI5]
1	2811876	C	T	intragenic_variant	OS01G0152000	0.04257	Os01g0152000 protein; Putative uncharacterized protein P0009G03.26; Putative uncharacterized protein P0030H07.5; Uncharacterized protein [Source:UniProtKB/TrEMBL;Acc:Q9LGI5]
1	2811876	C	T	3_prime_UTR_variant	OS01G0152050	0.04257
1	2811876	C	T	intragenic_variant	OS01G0152050	0.04257
1	2811876	C	T	downstream_gene_variant	OS01G0152100	0.04257	Putative uncharacterized protein P0009G03.27; Putative uncharacterized protein P0030H07.6 [Source:UniProtKB/TrEMBL;Acc:Q5ZD76]
1	2811906	A	G	downstream_gene_variant	EPlOSAG00000009842	0.008514
1	2811906	A	G	upstream_gene_variant	EPlOSAG00000013645	0.008514
1	2811906	A	G	upstream_gene_variant	EPlOSAG00000016650	0.008514
1	2811906	A	G	upstream_gene_variant	EPlOSAG00000022574	0.008514
1	2811906	A	G	downstream_gene_variant	OS01G0151900	0.008514	Os01g0151900 protein; Putative uncharacterized protein P0009G03.25; Putative uncharacterized protein P0030H07.4; cDNA, clone: J065206N09, full insert sequence [Source:UniProtKB/TrEMBL;Acc:Q9LGI6]
1	2811906	A	G	synonymous_variant	OS01G0152000	0.008514	Os01g0152000 protein; Putative uncharacterized protein P0009G03.26; Putative uncharacterized protein P0030H07.5; Uncharacterized protein [Source:UniProtKB/TrEMBL;Acc:Q9LGI5]
1	2811906	A	G	intragenic_variant	OS01G0152000	0.008514	Os01g0152000 protein; Putative uncharacterized protein P0009G03.26; Putative uncharacterized protein P0030H07.5; Uncharacterized protein [Source:UniProtKB/TrEMBL;Acc:Q9LGI5]
1	2811906	A	G	3_prime_UTR_variant	OS01G0152050	0.008514
1	2811906	A	G	intragenic_variant	OS01G0152050	0.008514
1	2811906	A	G	downstream_gene_variant	OS01G0152100	0.008514	Putative uncharacterized protein P0009G03.27; Putative uncharacterized protein P0030H07.6 [Source:UniProtKB/TrEMBL;Acc:Q5ZD76]
1	2811921	T	C	downstream_gene_variant	EPlOSAG00000009842	0.008514
1	2811921	T	C	upstream_gene_variant	EPlOSAG00000013645	0.008514
1	2811921	T	C	upstream_gene_variant	EPlOSAG00000016650	0.008514
1	2811921	T	C	upstream_gene_variant	EPlOSAG00000022574	0.008514
1	2811921	T	C	downstream_gene_variant	OS01G0151900	0.008514	Os01g0151900 protein; Putative uncharacterized protein P0009G03.25; Putative uncharacterized protein P0030H07.4; cDNA, clone: J065206N09, full insert sequence [Source:UniProtKB/TrEMBL;Acc:Q9LGI6]
1	2811921	T	C	synonymous_variant	OS01G0152000	0.008514	Os01g0152000 protein; Putative uncharacterized protein P0009G03.26; Putative uncharacterized protein P0030H07.5; Uncharacterized protein [Source:UniProtKB/TrEMBL;Acc:Q9LGI5]
1	2811921	T	C	intragenic_variant	OS01G0152000	0.008514	Os01g0152000 protein; Putative uncharacterized protein P0009G03.26; Putative uncharacterized protein P0030H07.5; Uncharacterized protein [Source:UniProtKB/TrEMBL;Acc:Q9LGI5]
1	2811921	T	C	3_prime_UTR_variant	OS01G0152050	0.008514
1	2811921	T	C	intragenic_variant	OS01G0152050	0.008514
1	2811921	T	C	downstream_gene_variant	OS01G0152100	0.008514	Putative uncharacterized protein P0009G03.27; Putative uncharacterized protein P0030H07.6 [Source:UniProtKB/TrEMBL;Acc:Q5ZD76]
1	2812111	G	A	downstream_gene_variant	EPlOSAG00000009842	0.01192
1	2812111	G	A	upstream_gene_variant	EPlOSAG00000013645	0.01192
1	2812111	G	A	upstream_gene_variant	EPlOSAG00000016650	0.01192
1	2812111	G	A	upstream_gene_variant	EPlOSAG00000022574	0.01192
1	2812111	G	A	downstream_gene_variant	OS01G0151900	0.01192	Os01g0151900 protein; Putative uncharacterized protein P0009G03.25; Putative uncharacterized protein P0030H07.4; cDNA, clone: J065206N09, full insert sequence [Source:UniProtKB/TrEMBL;Acc:Q9LGI6]
1	2812111	G	A	missense_variant	OS01G0152000	0.01192	Os01g0152000 protein; Putative uncharacterized protein P0009G03.26; Putative uncharacterized protein P0030H07.5; Uncharacterized protein [Source:UniProtKB/TrEMBL;Acc:Q9LGI5]
1	2812111	G	A	intragenic_variant	OS01G0152000	0.01192	Os01g0152000 protein; Putative uncharacterized protein P0009G03.26; Putative uncharacterized protein P0030H07.5; Uncharacterized protein [Source:UniProtKB/TrEMBL;Acc:Q9LGI5]
1	2812111	G	A	3_prime_UTR_variant	OS01G0152050	0.01192
1	2812111	G	A	intragenic_variant	OS01G0152050	0.01192
1	2812111	G	A	downstream_gene_variant	OS01G0152100	0.01192	Putative uncharacterized protein P0009G03.27; Putative uncharacterized protein P0030H07.6 [Source:UniProtKB/TrEMBL;Acc:Q5ZD76]
1	2812118	G	A	downstream_gene_variant	EPlOSAG00000009842	0.01192
1	2812118	G	A	upstream_gene_variant	EPlOSAG00000013645	0.01192
1	2812118	G	A	upstream_gene_variant	EPlOSAG00000016650	0.01192
1	2812118	G	A	upstream_gene_variant	EPlOSAG00000022574	0.01192
1	2812118	G	A	downstream_gene_variant	OS01G0151900	0.01192	Os01g0151900 protein; Putative uncharacterized protein P0009G03.25; Putative uncharacterized protein P0030H07.4; cDNA, clone: J065206N09, full insert sequence [Source:UniProtKB/TrEMBL;Acc:Q9LGI6]
1	2812118	G	A	missense_variant	OS01G0152000	0.01192	Os01g0152000 protein; Putative uncharacterized protein P0009G03.26; Putative uncharacterized protein P0030H07.5; Uncharacterized protein [Source:UniProtKB/TrEMBL;Acc:Q9LGI5]
1	2812118	G	A	intragenic_variant	OS01G0152000	0.01192	Os01g0152000 protein; Putative uncharacterized protein P0009G03.26; Putative uncharacterized protein P0030H07.5; Uncharacterized protein [Source:UniProtKB/TrEMBL;Acc:Q9LGI5]
1	2812118	G	A	3_prime_UTR_variant	OS01G0152050	0.01192
1	2812118	G	A	intragenic_variant	OS01G0152050	0.01192
1	2812118	G	A	downstream_gene_variant	OS01G0152100	0.01192	Putative uncharacterized protein P0009G03.27; Putative uncharacterized protein P0030H07.6 [Source:UniProtKB/TrEMBL;Acc:Q5ZD76]
1	2812123	G	C	downstream_gene_variant	EPlOSAG00000009842	0.01192
1	2812123	G	C	upstream_gene_variant	EPlOSAG00000013645	0.01192
1	2812123	G	C	upstream_gene_variant	EPlOSAG00000016650	0.01192
1	2812123	G	C	upstream_gene_variant	EPlOSAG00000022574	0.01192
1	2812123	G	C	downstream_gene_variant	OS01G0151900	0.01192	Os01g0151900 protein; Putative uncharacterized protein P0009G03.25; Putative uncharacterized protein P0030H07.4; cDNA, clone: J065206N09, full insert sequence [Source:UniProtKB/TrEMBL;Acc:Q9LGI6]
1	2812123	G	C	missense_variant	OS01G0152000	0.01192	Os01g0152000 protein; Putative uncharacterized protein P0009G03.26; Putative uncharacterized protein P0030H07.5; Uncharacterized protein [Source:UniProtKB/TrEMBL;Acc:Q9LGI5]
1	2812123	G	C	intragenic_variant	OS01G0152000	0.01192	Os01g0152000 protein; Putative uncharacterized protein P0009G03.26; Putative uncharacterized protein P0030H07.5; Uncharacterized protein [Source:UniProtKB/TrEMBL;Acc:Q9LGI5]
1	2812123	G	C	3_prime_UTR_variant	OS01G0152050	0.01192
1	2812123	G	C	intragenic_variant	OS01G0152050	0.01192
1	2812123	G	C	downstream_gene_variant	OS01G0152100	0.01192	Putative uncharacterized protein P0009G03.27; Putative uncharacterized protein P0030H07.6 [Source:UniProtKB/TrEMBL;Acc:Q5ZD76]
1	2812157	A	G	downstream_gene_variant	EPlOSAG00000009842	0.01192
1	2812157	A	G	upstream_gene_variant	EPlOSAG00000013645	0.01192
1	2812157	A	G	upstream_gene_variant	EPlOSAG00000016650	0.01192
1	2812157	A	G	upstream_gene_variant	EPlOSAG00000022574	0.01192
1	2812157	A	G	downstream_gene_variant	OS01G0151900	0.01192	Os01g0151900 protein; Putative uncharacterized protein P0009G03.25; Putative uncharacterized protein P0030H07.4; cDNA, clone: J065206N09, full insert sequence [Source:UniProtKB/TrEMBL;Acc:Q9LGI6]
1	2812157	A	G	missense_variant	OS01G0152000	0.01192	Os01g0152000 protein; Putative uncharacterized protein P0009G03.26; Putative uncharacterized protein P0030H07.5; Uncharacterized protein [Source:UniProtKB/TrEMBL;Acc:Q9LGI5]
1	2812157	A	G	intragenic_variant	OS01G0152000	0.01192	Os01g0152000 protein; Putative uncharacterized protein P0009G03.26; Putative uncharacterized protein P0030H07.5; Uncharacterized protein [Source:UniProtKB/TrEMBL;Acc:Q9LGI5]
1	2812157	A	G	3_prime_UTR_variant	OS01G0152050	0.01192
1	2812157	A	G	intragenic_variant	OS01G0152050	0.01192
1	2812157	A	G	downstream_gene_variant	OS01G0152100	0.01192	Putative uncharacterized protein P0009G03.27; Putative uncharacterized protein P0030H07.6 [Source:UniProtKB/TrEMBL;Acc:Q5ZD76]
1	2812200	C	T	downstream_gene_variant	EPlOSAG00000009842	0.01192
1	2812200	C	T	upstream_gene_variant	EPlOSAG00000013645	0.01192
1	2812200	C	T	upstream_gene_variant	EPlOSAG00000016650	0.01192
1	2812200	C	T	upstream_gene_variant	EPlOSAG00000022574	0.01192
1	2812200	C	T	downstream_gene_variant	OS01G0151900	0.01192	Os01g0151900 protein; Putative uncharacterized protein P0009G03.25; Putative uncharacterized protein P0030H07.4; cDNA, clone: J065206N09, full insert sequence [Source:UniProtKB/TrEMBL;Acc:Q9LGI6]
1	2812200	C	T	synonymous_variant	OS01G0152000	0.01192	Os01g0152000 protein; Putative uncharacterized protein P0009G03.26; Putative uncharacterized protein P0030H07.5; Uncharacterized protein [Source:UniProtKB/TrEMBL;Acc:Q9LGI5]
1	2812200	C	T	intragenic_variant	OS01G0152000	0.01192	Os01g0152000 protein; Putative uncharacterized protein P0009G03.26; Putative uncharacterized protein P0030H07.5; Uncharacterized protein [Source:UniProtKB/TrEMBL;Acc:Q9LGI5]
1	2812200	C	T	3_prime_UTR_variant	OS01G0152050	0.01192
1	2812200	C	T	intragenic_variant	OS01G0152050	0.01192
1	2812200	C	T	downstream_gene_variant	OS01G0152100	0.01192	Putative uncharacterized protein P0009G03.27; Putative uncharacterized protein P0030H07.6 [Source:UniProtKB/TrEMBL;Acc:Q5ZD76]
1	2812210	T	A	downstream_gene_variant	EPlOSAG00000009842	0.01192
1	2812210	T	A	upstream_gene_variant	EPlOSAG00000013645	0.01192
1	2812210	T	A	upstream_gene_variant	EPlOSAG00000016650	0.01192
1	2812210	T	A	upstream_gene_variant	EPlOSAG00000022574	0.01192
1	2812210	T	A	downstream_gene_variant	OS01G0151900	0.01192	Os01g0151900 protein; Putative uncharacterized protein P0009G03.25; Putative uncharacterized protein P0030H07.4; cDNA, clone: J065206N09, full insert sequence [Source:UniProtKB/TrEMBL;Acc:Q9LGI6]
1	2812210	T	A	missense_variant	OS01G0152000	0.01192	Os01g0152000 protein; Putative uncharacterized protein P0009G03.26; Putative uncharacterized protein P0030H07.5; Uncharacterized protein [Source:UniProtKB/TrEMBL;Acc:Q9LGI5]
1	2812210	T	A	intragenic_variant	OS01G0152000	0.01192	Os01g0152000 protein; Putative uncharacterized protein P0009G03.26; Putative uncharacterized protein P0030H07.5; Uncharacterized protein [Source:UniProtKB/TrEMBL;Acc:Q9LGI5]
1	2812210	T	A	3_prime_UTR_variant	OS01G0152050	0.01192
1	2812210	T	A	intragenic_variant	OS01G0152050	0.01192
1	2812210	T	A	downstream_gene_variant	OS01G0152100	0.01192	Putative uncharacterized protein P0009G03.27; Putative uncharacterized protein P0030H07.6 [Source:UniProtKB/TrEMBL;Acc:Q5ZD76]
1	2812394	T	C	downstream_gene_variant	EPlOSAG00000009842	0.01192
1	2812394	T	C	upstream_gene_variant	EPlOSAG00000013645	0.01192
1	2812394	T	C	upstream_gene_variant	EPlOSAG00000016650	0.01192
1	2812394	T	C	upstream_gene_variant	EPlOSAG00000022574	0.01192
1	2812394	T	C	downstream_gene_variant	OS01G0151900	0.01192	Os01g0151900 protein; Putative uncharacterized protein P0009G03.25; Putative uncharacterized protein P0030H07.4; cDNA, clone: J065206N09, full insert sequence [Source:UniProtKB/TrEMBL;Acc:Q9LGI6]
1	2812394	T	C	missense_variant	OS01G0152000	0.01192	Os01g0152000 protein; Putative uncharacterized protein P0009G03.26; Putative uncharacterized protein P0030H07.5; Uncharacterized protein [Source:UniProtKB/TrEMBL;Acc:Q9LGI5]
1	2812394	T	C	intragenic_variant	OS01G0152000	0.01192	Os01g0152000 protein; Putative uncharacterized protein P0009G03.26; Putative uncharacterized protein P0030H07.5; Uncharacterized protein [Source:UniProtKB/TrEMBL;Acc:Q9LGI5]
1	2812394	T	C	3_prime_UTR_variant	OS01G0152050	0.01192
1	2812394	T	C	intragenic_variant	OS01G0152050	0.01192
1	2812394	T	C	downstream_gene_variant	OS01G0152100	0.01192	Putative uncharacterized protein P0009G03.27; Putative uncharacterized protein P0030H07.6 [Source:UniProtKB/TrEMBL;Acc:Q5ZD76]
1	2812407	T	C	downstream_gene_variant	EPlOSAG00000009842	0.04257
1	2812407	T	C	upstream_gene_variant	EPlOSAG00000013645	0.04257
1	2812407	T	C	upstream_gene_variant	EPlOSAG00000016650	0.04257
1	2812407	T	C	upstream_gene_variant	EPlOSAG00000022574	0.04257
1	2812407	T	C	downstream_gene_variant	OS01G0151900	0.04257	Os01g0151900 protein; Putative uncharacterized protein P0009G03.25; Putative uncharacterized protein P0030H07.4; cDNA, clone: J065206N09, full insert sequence [Source:UniProtKB/TrEMBL;Acc:Q9LGI6]
1	2812407	T	C	synonymous_variant	OS01G0152000	0.04257	Os01g0152000 protein; Putative uncharacterized protein P0009G03.26; Putative uncharacterized protein P0030H07.5; Uncharacterized protein [Source:UniProtKB/TrEMBL;Acc:Q9LGI5]
1	2812407	T	C	intragenic_variant	OS01G0152000	0.04257	Os01g0152000 protein; Putative uncharacterized protein P0009G03.26; Putative uncharacterized protein P0030H07.5; Uncharacterized protein [Source:UniProtKB/TrEMBL;Acc:Q9LGI5]
1	2812407	T	C	3_prime_UTR_variant	OS01G0152050	0.04257
1	2812407	T	C	intragenic_variant	OS01G0152050	0.04257
1	2812407	T	C	downstream_gene_variant	OS01G0152100	0.04257	Putative uncharacterized protein P0009G03.27; Putative uncharacterized protein P0030H07.6 [Source:UniProtKB/TrEMBL;Acc:Q5ZD76]
1	2812408	A	G	downstream_gene_variant	EPlOSAG00000009842	0.04257
1	2812408	A	G	upstream_gene_variant	EPlOSAG00000013645	0.04257
1	2812408	A	G	upstream_gene_variant	EPlOSAG00000016650	0.04257
1	2812408	A	G	upstream_gene_variant	EPlOSAG00000022574	0.04257
1	2812408	A	G	downstream_gene_variant	OS01G0151900	0.04257	Os01g0151900 protein; Putative uncharacterized protein P0009G03.25; Putative uncharacterized protein P0030H07.4; cDNA, clone: J065206N09, full insert sequence [Source:UniProtKB/TrEMBL;Acc:Q9LGI6]
1	2812408	A	G	missense_variant	OS01G0152000	0.04257	Os01g0152000 protein; Putative uncharacterized protein P0009G03.26; Putative uncharacterized protein P0030H07.5; Uncharacterized protein [Source:UniProtKB/TrEMBL;Acc:Q9LGI5]
1	2812408	A	G	intragenic_variant	OS01G0152000	0.04257	Os01g0152000 protein; Putative uncharacterized protein P0009G03.26; Putative uncharacterized protein P0030H07.5; Uncharacterized protein [Source:UniProtKB/TrEMBL;Acc:Q9LGI5]
1	2812408	A	G	3_prime_UTR_variant	OS01G0152050	0.04257
1	2812408	A	G	intragenic_variant	OS01G0152050	0.04257
1	2812408	A	G	downstream_gene_variant	OS01G0152100	0.04257	Putative uncharacterized protein P0009G03.27; Putative uncharacterized protein P0030H07.6 [Source:UniProtKB/TrEMBL;Acc:Q5ZD76]
1	2812422	T	A	downstream_gene_variant	EPlOSAG00000009842	0.008514
1	2812422	T	A	upstream_gene_variant	EPlOSAG00000013645	0.008514
1	2812422	T	A	upstream_gene_variant	EPlOSAG00000016650	0.008514
1	2812422	T	A	upstream_gene_variant	EPlOSAG00000022574	0.008514
1	2812422	T	A	downstream_gene_variant	OS01G0151900	0.008514	Os01g0151900 protein; Putative uncharacterized protein P0009G03.25; Putative uncharacterized protein P0030H07.4; cDNA, clone: J065206N09, full insert sequence [Source:UniProtKB/TrEMBL;Acc:Q9LGI6]
1	2812422	T	A	synonymous_variant	OS01G0152000	0.008514	Os01g0152000 protein; Putative uncharacterized protein P0009G03.26; Putative uncharacterized protein P0030H07.5; Uncharacterized protein [Source:UniProtKB/TrEMBL;Acc:Q9LGI5]
1	2812422	T	A	intragenic_variant	OS01G0152000	0.008514	Os01g0152000 protein; Putative uncharacterized protein P0009G03.26; Putative uncharacterized protein P0030H07.5; Uncharacterized protein [Source:UniProtKB/TrEMBL;Acc:Q9LGI5]
1	2812422	T	A	3_prime_UTR_variant	OS01G0152050	0.008514
1	2812422	T	A	intragenic_variant	OS01G0152050	0.008514
1	2812422	T	A	downstream_gene_variant	OS01G0152100	0.008514	Putative uncharacterized protein P0009G03.27; Putative uncharacterized protein P0030H07.6 [Source:UniProtKB/TrEMBL;Acc:Q5ZD76]
1	2812445	C	T	downstream_gene_variant	EPlOSAG00000009842	0.008514
1	2812445	C	T	upstream_gene_variant	EPlOSAG00000013645	0.008514
1	2812445	C	T	upstream_gene_variant	EPlOSAG00000016650	0.008514
1	2812445	C	T	upstream_gene_variant	EPlOSAG00000022574	0.008514
1	2812445	C	T	downstream_gene_variant	OS01G0151900	0.008514	Os01g0151900 protein; Putative uncharacterized protein P0009G03.25; Putative uncharacterized protein P0030H07.4; cDNA, clone: J065206N09, full insert sequence [Source:UniProtKB/TrEMBL;Acc:Q9LGI6]
1	2812445	C	T	missense_variant	OS01G0152000	0.008514	Os01g0152000 protein; Putative uncharacterized protein P0009G03.26; Putative uncharacterized protein P0030H07.5; Uncharacterized protein [Source:UniProtKB/TrEMBL;Acc:Q9LGI5]
1	2812445	C	T	intragenic_variant	OS01G0152000	0.008514	Os01g0152000 protein; Putative uncharacterized protein P0009G03.26; Putative uncharacterized protein P0030H07.5; Uncharacterized protein [Source:UniProtKB/TrEMBL;Acc:Q9LGI5]
1	2812445	C	T	3_prime_UTR_variant	OS01G0152050	0.008514
1	2812445	C	T	intragenic_variant	OS01G0152050	0.008514
1	2812445	C	T	downstream_gene_variant	OS01G0152100	0.008514	Putative uncharacterized protein P0009G03.27; Putative uncharacterized protein P0030H07.6 [Source:UniProtKB/TrEMBL;Acc:Q5ZD76]
1	2812457	A	C	downstream_gene_variant	EPlOSAG00000009842	0.008514
1	2812457	A	C	upstream_gene_variant	EPlOSAG00000013645	0.008514
1	2812457	A	C	upstream_gene_variant	EPlOSAG00000016650	0.008514
1	2812457	A	C	upstream_gene_variant	EPlOSAG00000022574	0.008514
1	2812457	A	C	downstream_gene_variant	OS01G0151900	0.008514	Os01g0151900 protein; Putative uncharacterized protein P0009G03.25; Putative uncharacterized protein P0030H07.4; cDNA, clone: J065206N09, full insert sequence [Source:UniProtKB/TrEMBL;Acc:Q9LGI6]
1	2812457	A	C	missense_variant	OS01G0152000	0.008514	Os01g0152000 protein; Putative uncharacterized protein P0009G03.26; Putative uncharacterized protein P0030H07.5; Uncharacterized protein [Source:UniProtKB/TrEMBL;Acc:Q9LGI5]
1	2812457	A	C	intragenic_variant	OS01G0152000	0.008514	Os01g0152000 protein; Putative uncharacterized protein P0009G03.26; Putative uncharacterized protein P0030H07.5; Uncharacterized protein [Source:UniProtKB/TrEMBL;Acc:Q9LGI5]
1	2812457	A	C	3_prime_UTR_variant	OS01G0152050	0.008514
1	2812457	A	C	intragenic_variant	OS01G0152050	0.008514
1	2812457	A	C	downstream_gene_variant	OS01G0152100	0.008514	Putative uncharacterized protein P0009G03.27; Putative uncharacterized protein P0030H07.6 [Source:UniProtKB/TrEMBL;Acc:Q5ZD76]
1	2812725	A	G	downstream_gene_variant	EPlOSAG00000009842	0.008514
1	2812725	A	G	upstream_gene_variant	EPlOSAG00000013645	0.008514
1	2812725	A	G	upstream_gene_variant	EPlOSAG00000022574	0.008514
1	2812725	A	G	downstream_gene_variant	OS01G0151900	0.008514	Os01g0151900 protein; Putative uncharacterized protein P0009G03.25; Putative uncharacterized protein P0030H07.4; cDNA, clone: J065206N09, full insert sequence [Source:UniProtKB/TrEMBL;Acc:Q9LGI6]
1	2812725	A	G	synonymous_variant	OS01G0152000	0.008514	Os01g0152000 protein; Putative uncharacterized protein P0009G03.26; Putative uncharacterized protein P0030H07.5; Uncharacterized protein [Source:UniProtKB/TrEMBL;Acc:Q9LGI5]
1	2812725	A	G	intragenic_variant	OS01G0152000	0.008514	Os01g0152000 protein; Putative uncharacterized protein P0009G03.26; Putative uncharacterized protein P0030H07.5; Uncharacterized protein [Source:UniProtKB/TrEMBL;Acc:Q9LGI5]
1	2812725	A	G	3_prime_UTR_variant	OS01G0152050	0.008514
1	2812725	A	G	intragenic_variant	OS01G0152050	0.008514
1	2812725	A	G	downstream_gene_variant	OS01G0152100	0.008514	Putative uncharacterized protein P0009G03.27; Putative uncharacterized protein P0030H07.6 [Source:UniProtKB/TrEMBL;Acc:Q5ZD76]
1	2812725	A	G	downstream_gene_variant	OS01G0152200	0.008514	Putative uncharacterized protein P0009G03.28; Putative uncharacterized protein P0030H07.7; Uncharacterized protein [Source:UniProtKB/TrEMBL;Acc:Q9LGI3]
1	2812744	A	G	downstream_gene_variant	EPlOSAG00000009842	0.008514
1	2812744	A	G	upstream_gene_variant	EPlOSAG00000013645	0.008514
1	2812744	A	G	upstream_gene_variant	EPlOSAG00000022574	0.008514
1	2812744	A	G	downstream_gene_variant	OS01G0151900	0.008514	Os01g0151900 protein; Putative uncharacterized protein P0009G03.25; Putative uncharacterized protein P0030H07.4; cDNA, clone: J065206N09, full insert sequence [Source:UniProtKB/TrEMBL;Acc:Q9LGI6]
1	2812744	A	G	missense_variant	OS01G0152000	0.008514	Os01g0152000 protein; Putative uncharacterized protein P0009G03.26; Putative uncharacterized protein P0030H07.5; Uncharacterized protein [Source:UniProtKB/TrEMBL;Acc:Q9LGI5]
1	2812744	A	G	intragenic_variant	OS01G0152000	0.008514	Os01g0152000 protein; Putative uncharacterized protein P0009G03.26; Putative uncharacterized protein P0030H07.5; Uncharacterized protein [Source:UniProtKB/TrEMBL;Acc:Q9LGI5]
1	2812744	A	G	3_prime_UTR_variant	OS01G0152050	0.008514
1	2812744	A	G	intragenic_variant	OS01G0152050	0.008514
1	2812744	A	G	downstream_gene_variant	OS01G0152100	0.008514	Putative uncharacterized protein P0009G03.27; Putative uncharacterized protein P0030H07.6 [Source:UniProtKB/TrEMBL;Acc:Q5ZD76]
1	2812744	A	G	downstream_gene_variant	OS01G0152200	0.008514	Putative uncharacterized protein P0009G03.28; Putative uncharacterized protein P0030H07.7; Uncharacterized protein [Source:UniProtKB/TrEMBL;Acc:Q9LGI3]
1	2812909	A	G	downstream_gene_variant	EPlOSAG00000009842	0.008514
1	2812909	A	G	upstream_gene_variant	EPlOSAG00000013645	0.008514
1	2812909	A	G	upstream_gene_variant	EPlOSAG00000022574	0.008514
1	2812909	A	G	downstream_gene_variant	OS01G0151900	0.008514	Os01g0151900 protein; Putative uncharacterized protein P0009G03.25; Putative uncharacterized protein P0030H07.4; cDNA, clone: J065206N09, full insert sequence [Source:UniProtKB/TrEMBL;Acc:Q9LGI6]
1	2812909	A	G	missense_variant	OS01G0152000	0.008514	Os01g0152000 protein; Putative uncharacterized protein P0009G03.26; Putative uncharacterized protein P0030H07.5; Uncharacterized protein [Source:UniProtKB/TrEMBL;Acc:Q9LGI5]
1	2812909	A	G	intragenic_variant	OS01G0152000	0.008514	Os01g0152000 protein; Putative uncharacterized protein P0009G03.26; Putative uncharacterized protein P0030H07.5; Uncharacterized protein [Source:UniProtKB/TrEMBL;Acc:Q9LGI5]
1	2812909	A	G	missense_variant	OS01G0152050	0.008514
1	2812909	A	G	intragenic_variant	OS01G0152050	0.008514
1	2812909	A	G	downstream_gene_variant	OS01G0152100	0.008514	Putative uncharacterized protein P0009G03.27; Putative uncharacterized protein P0030H07.6 [Source:UniProtKB/TrEMBL;Acc:Q5ZD76]
1	2812909	A	G	downstream_gene_variant	OS01G0152200	0.008514	Putative uncharacterized protein P0009G03.28; Putative uncharacterized protein P0030H07.7; Uncharacterized protein [Source:UniProtKB/TrEMBL;Acc:Q9LGI3]
1	2812980	T	G	downstream_gene_variant	EPlOSAG00000009842	0.008514
1	2812980	T	G	upstream_gene_variant	EPlOSAG00000013645	0.008514
1	2812980	T	G	upstream_gene_variant	EPlOSAG00000022574	0.008514
1	2812980	T	G	downstream_gene_variant	OS01G0151900	0.008514	Os01g0151900 protein; Putative uncharacterized protein P0009G03.25; Putative uncharacterized protein P0030H07.4; cDNA, clone: J065206N09, full insert sequence [Source:UniProtKB/TrEMBL;Acc:Q9LGI6]
1	2812980	T	G	synonymous_variant	OS01G0152000	0.008514	Os01g0152000 protein; Putative uncharacterized protein P0009G03.26; Putative uncharacterized protein P0030H07.5; Uncharacterized protein [Source:UniProtKB/TrEMBL;Acc:Q9LGI5]
1	2812980	T	G	intragenic_variant	OS01G0152000	0.008514	Os01g0152000 protein; Putative uncharacterized protein P0009G03.26; Putative uncharacterized protein P0030H07.5; Uncharacterized protein [Source:UniProtKB/TrEMBL;Acc:Q9LGI5]
1	2812980	T	G	missense_variant	OS01G0152050	0.008514
1	2812980	T	G	intragenic_variant	OS01G0152050	0.008514
1	2812980	T	G	downstream_gene_variant	OS01G0152100	0.008514	Putative uncharacterized protein P0009G03.27; Putative uncharacterized protein P0030H07.6 [Source:UniProtKB/TrEMBL;Acc:Q5ZD76]
1	2812980	T	G	downstream_gene_variant	OS01G0152200	0.008514	Putative uncharacterized protein P0009G03.28; Putative uncharacterized protein P0030H07.7; Uncharacterized protein [Source:UniProtKB/TrEMBL;Acc:Q9LGI3]
1	2813330	T	C	downstream_gene_variant	EPlOSAG00000009842	0.008514
1	2813330	T	C	upstream_gene_variant	EPlOSAG00000013645	0.008514
1	2813330	T	C	upstream_gene_variant	EPlOSAG00000022574	0.008514
1	2813330	T	C	missense_variant	OS01G0152000	0.008514	Os01g0152000 protein; Putative uncharacterized protein P0009G03.26; Putative uncharacterized protein P0030H07.5; Uncharacterized protein [Source:UniProtKB/TrEMBL;Acc:Q9LGI5]
1	2813330	T	C	intragenic_variant	OS01G0152000	0.008514	Os01g0152000 protein; Putative uncharacterized protein P0009G03.26; Putative uncharacterized protein P0030H07.5; Uncharacterized protein [Source:UniProtKB/TrEMBL;Acc:Q9LGI5]
1	2813330	T	C	5_prime_UTR_variant	OS01G0152050	0.008514
1	2813330	T	C	intragenic_variant	OS01G0152050	0.008514
1	2813330	T	C	downstream_gene_variant	OS01G0152100	0.008514	Putative uncharacterized protein P0009G03.27; Putative uncharacterized protein P0030H07.6 [Source:UniProtKB/TrEMBL;Acc:Q5ZD76]
1	2813330	T	C	downstream_gene_variant	OS01G0152200	0.008514	Putative uncharacterized protein P0009G03.28; Putative uncharacterized protein P0030H07.7; Uncharacterized protein [Source:UniProtKB/TrEMBL;Acc:Q9LGI3]
1	2817312	G	A	upstream_gene_variant	EPlOSAG00000009842	0.02098
1	2817312	G	A	downstream_gene_variant	EPlOSAG00000013645	0.02098
1	2817312	G	A	downstream_gene_variant	OS01G0152000	0.02098	Os01g0152000 protein; Putative uncharacterized protein P0009G03.26; Putative uncharacterized protein P0030H07.5; Uncharacterized protein [Source:UniProtKB/TrEMBL;Acc:Q9LGI5]
1	2817312	G	A	intron_variant	OS01G0152050	0.02098
1	2817312	G	A	intragenic_variant	OS01G0152050	0.02098
1	2817312	G	A	upstream_gene_variant	OS01G0152100	0.02098	Putative uncharacterized protein P0009G03.27; Putative uncharacterized protein P0030H07.6 [Source:UniProtKB/TrEMBL;Acc:Q5ZD76]
1	2817312	G	A	downstream_gene_variant	OS01G0152200	0.02098	Putative uncharacterized protein P0009G03.28; Putative uncharacterized protein P0030H07.7; Uncharacterized protein [Source:UniProtKB/TrEMBL;Acc:Q9LGI3]
1	2817312	G	A	downstream_gene_variant	OS01G0152300	0.02098	Histone H2B.10 [Source:UniProtKB/Swiss-Prot;Acc:Q9LGI2]
1	2817839	A	G	upstream_gene_variant	EPlOSAG00000009842	0.01703
1	2817839	A	G	downstream_gene_variant	EPlOSAG00000013645	0.01703
1	2817839	A	G	downstream_gene_variant	OS01G0152000	0.01703	Os01g0152000 protein; Putative uncharacterized protein P0009G03.26; Putative uncharacterized protein P0030H07.5; Uncharacterized protein [Source:UniProtKB/TrEMBL;Acc:Q9LGI5]
1	2817839	A	G	intron_variant	OS01G0152050	0.01703
1	2817839	A	G	intragenic_variant	OS01G0152050	0.01703
1	2817839	A	G	upstream_gene_variant	OS01G0152100	0.01703	Putative uncharacterized protein P0009G03.27; Putative uncharacterized protein P0030H07.6 [Source:UniProtKB/TrEMBL;Acc:Q5ZD76]
1	2817839	A	G	synonymous_variant	OS01G0152200	0.01703	Putative uncharacterized protein P0009G03.28; Putative uncharacterized protein P0030H07.7; Uncharacterized protein [Source:UniProtKB/TrEMBL;Acc:Q9LGI3]
1	2817839	A	G	intragenic_variant	OS01G0152200	0.01703	Putative uncharacterized protein P0009G03.28; Putative uncharacterized protein P0030H07.7; Uncharacterized protein [Source:UniProtKB/TrEMBL;Acc:Q9LGI3]
1	2817839	A	G	downstream_gene_variant	OS01G0152300	0.01703	Histone H2B.10 [Source:UniProtKB/Swiss-Prot;Acc:Q9LGI2]
1	2818411	A	C	upstream_gene_variant	EPlOSAG00000009842	0.01703
1	2818411	A	C	upstream_gene_variant	EPlOSAG00000012840	0.01703
1	2818411	A	C	downstream_gene_variant	EPlOSAG00000013645	0.01703
1	2818411	A	C	downstream_gene_variant	OS01G0152000	0.01703	Os01g0152000 protein; Putative uncharacterized protein P0009G03.26; Putative uncharacterized protein P0030H07.5; Uncharacterized protein [Source:UniProtKB/TrEMBL;Acc:Q9LGI5]
1	2818411	A	C	intron_variant	OS01G0152050	0.01703
1	2818411	A	C	intragenic_variant	OS01G0152050	0.01703
1	2818411	A	C	upstream_gene_variant	OS01G0152100	0.01703	Putative uncharacterized protein P0009G03.27; Putative uncharacterized protein P0030H07.6 [Source:UniProtKB/TrEMBL;Acc:Q5ZD76]
1	2818411	A	C	missense_variant	OS01G0152200	0.01703	Putative uncharacterized protein P0009G03.28; Putative uncharacterized protein P0030H07.7; Uncharacterized protein [Source:UniProtKB/TrEMBL;Acc:Q9LGI3]
1	2818411	A	C	intragenic_variant	OS01G0152200	0.01703	Putative uncharacterized protein P0009G03.28; Putative uncharacterized protein P0030H07.7; Uncharacterized protein [Source:UniProtKB/TrEMBL;Acc:Q9LGI3]
1	2818411	A	C	downstream_gene_variant	OS01G0152300	0.01703	Histone H2B.10 [Source:UniProtKB/Swiss-Prot;Acc:Q9LGI2]
1	2818527	T	C	upstream_gene_variant	EPlOSAG00000009842	0.01703
1	2818527	T	C	upstream_gene_variant	EPlOSAG00000012840	0.01703
1	2818527	T	C	downstream_gene_variant	EPlOSAG00000013645	0.01703
1	2818527	T	C	downstream_gene_variant	OS01G0152000	0.01703	Os01g0152000 protein; Putative uncharacterized protein P0009G03.26; Putative uncharacterized protein P0030H07.5; Uncharacterized protein [Source:UniProtKB/TrEMBL;Acc:Q9LGI5]
1	2818527	T	C	intron_variant	OS01G0152050	0.01703
1	2818527	T	C	intragenic_variant	OS01G0152050	0.01703
1	2818527	T	C	upstream_gene_variant	OS01G0152100	0.01703	Putative uncharacterized protein P0009G03.27; Putative uncharacterized protein P0030H07.6 [Source:UniProtKB/TrEMBL;Acc:Q5ZD76]
1	2818527	T	C	missense_variant	OS01G0152200	0.01703	Putative uncharacterized protein P0009G03.28; Putative uncharacterized protein P0030H07.7; Uncharacterized protein [Source:UniProtKB/TrEMBL;Acc:Q9LGI3]
1	2818527	T	C	intragenic_variant	OS01G0152200	0.01703	Putative uncharacterized protein P0009G03.28; Putative uncharacterized protein P0030H07.7; Uncharacterized protein [Source:UniProtKB/TrEMBL;Acc:Q9LGI3]
1	2818527	T	C	downstream_gene_variant	OS01G0152300	0.01703	Histone H2B.10 [Source:UniProtKB/Swiss-Prot;Acc:Q9LGI2]
1	2818775	G	A	upstream_gene_variant	EPlOSAG00000009842	0.03733
1	2818775	G	A	upstream_gene_variant	EPlOSAG00000012840	0.03733
1	2818775	G	A	downstream_gene_variant	OS01G0152000	0.03733	Os01g0152000 protein; Putative uncharacterized protein P0009G03.26; Putative uncharacterized protein P0030H07.5; Uncharacterized protein [Source:UniProtKB/TrEMBL;Acc:Q9LGI5]
1	2818775	G	A	intron_variant	OS01G0152050	0.03733
1	2818775	G	A	intragenic_variant	OS01G0152050	0.03733
1	2818775	G	A	upstream_gene_variant	OS01G0152100	0.03733	Putative uncharacterized protein P0009G03.27; Putative uncharacterized protein P0030H07.6 [Source:UniProtKB/TrEMBL;Acc:Q5ZD76]
1	2818775	G	A	synonymous_variant	OS01G0152200	0.03733	Putative uncharacterized protein P0009G03.28; Putative uncharacterized protein P0030H07.7; Uncharacterized protein [Source:UniProtKB/TrEMBL;Acc:Q9LGI3]
1	2818775	G	A	intragenic_variant	OS01G0152200	0.03733	Putative uncharacterized protein P0009G03.28; Putative uncharacterized protein P0030H07.7; Uncharacterized protein [Source:UniProtKB/TrEMBL;Acc:Q9LGI3]
1	2818775	G	A	downstream_gene_variant	OS01G0152300	0.03733	Histone H2B.10 [Source:UniProtKB/Swiss-Prot;Acc:Q9LGI2]
1	2818799	T	C	upstream_gene_variant	EPlOSAG00000009842	0.02622
1	2818799	T	C	upstream_gene_variant	EPlOSAG00000012840	0.02622
1	2818799	T	C	downstream_gene_variant	OS01G0152000	0.02622	Os01g0152000 protein; Putative uncharacterized protein P0009G03.26; Putative uncharacterized protein P0030H07.5; Uncharacterized protein [Source:UniProtKB/TrEMBL;Acc:Q9LGI5]
1	2818799	T	C	intron_variant	OS01G0152050	0.02622
1	2818799	T	C	intragenic_variant	OS01G0152050	0.02622
1	2818799	T	C	upstream_gene_variant	OS01G0152100	0.02622	Putative uncharacterized protein P0009G03.27; Putative uncharacterized protein P0030H07.6 [Source:UniProtKB/TrEMBL;Acc:Q5ZD76]
1	2818799	T	C	synonymous_variant	OS01G0152200	0.02622	Putative uncharacterized protein P0009G03.28; Putative uncharacterized protein P0030H07.7; Uncharacterized protein [Source:UniProtKB/TrEMBL;Acc:Q9LGI3]
1	2818799	T	C	intragenic_variant	OS01G0152200	0.02622	Putative uncharacterized protein P0009G03.28; Putative uncharacterized protein P0030H07.7; Uncharacterized protein [Source:UniProtKB/TrEMBL;Acc:Q9LGI3]
1	2818799	T	C	downstream_gene_variant	OS01G0152300	0.02622	Histone H2B.10 [Source:UniProtKB/Swiss-Prot;Acc:Q9LGI2]
1	2819001	T	C	upstream_gene_variant	EPlOSAG00000009842	0.02622
1	2819001	T	C	upstream_gene_variant	EPlOSAG00000012840	0.02622
1	2819001	T	C	downstream_gene_variant	OS01G0152000	0.02622	Os01g0152000 protein; Putative uncharacterized protein P0009G03.26; Putative uncharacterized protein P0030H07.5; Uncharacterized protein [Source:UniProtKB/TrEMBL;Acc:Q9LGI5]
1	2819001	T	C	intron_variant	OS01G0152050	0.02622
1	2819001	T	C	intragenic_variant	OS01G0152050	0.02622
1	2819001	T	C	upstream_gene_variant	OS01G0152100	0.02622	Putative uncharacterized protein P0009G03.27; Putative uncharacterized protein P0030H07.6 [Source:UniProtKB/TrEMBL;Acc:Q5ZD76]
1	2819001	T	C	upstream_gene_variant	OS01G0152200	0.02622	Putative uncharacterized protein P0009G03.28; Putative uncharacterized protein P0030H07.7; Uncharacterized protein [Source:UniProtKB/TrEMBL;Acc:Q9LGI3]
1	2819001	T	C	downstream_gene_variant	OS01G0152300	0.02622	Histone H2B.10 [Source:UniProtKB/Swiss-Prot;Acc:Q9LGI2]
1	2819057	G	T	upstream_gene_variant	EPlOSAG00000009842	0.02622
1	2819057	G	T	upstream_gene_variant	EPlOSAG00000012840	0.02622
1	2819057	G	T	downstream_gene_variant	OS01G0152000	0.02622	Os01g0152000 protein; Putative uncharacterized protein P0009G03.26; Putative uncharacterized protein P0030H07.5; Uncharacterized protein [Source:UniProtKB/TrEMBL;Acc:Q9LGI5]
1	2819057	G	T	intron_variant	OS01G0152050	0.02622
1	2819057	G	T	intragenic_variant	OS01G0152050	0.02622
1	2819057	G	T	upstream_gene_variant	OS01G0152100	0.02622	Putative uncharacterized protein P0009G03.27; Putative uncharacterized protein P0030H07.6 [Source:UniProtKB/TrEMBL;Acc:Q5ZD76]
1	2819057	G	T	upstream_gene_variant	OS01G0152200	0.02622	Putative uncharacterized protein P0009G03.28; Putative uncharacterized protein P0030H07.7; Uncharacterized protein [Source:UniProtKB/TrEMBL;Acc:Q9LGI3]
1	2819057	G	T	downstream_gene_variant	OS01G0152300	0.02622	Histone H2B.10 [Source:UniProtKB/Swiss-Prot;Acc:Q9LGI2]
1	2819197	A	T	upstream_gene_variant	EPlOSAG00000009842	0.01703
1	2819197	A	T	upstream_gene_variant	EPlOSAG00000012840	0.01703
1	2819197	A	T	downstream_gene_variant	OS01G0152000	0.01703	Os01g0152000 protein; Putative uncharacterized protein P0009G03.26; Putative uncharacterized protein P0030H07.5; Uncharacterized protein [Source:UniProtKB/TrEMBL;Acc:Q9LGI5]
1	2819197	A	T	5_prime_UTR_variant	OS01G0152050	0.01703
1	2819197	A	T	intragenic_variant	OS01G0152050	0.01703
1	2819197	A	T	upstream_gene_variant	OS01G0152100	0.01703	Putative uncharacterized protein P0009G03.27; Putative uncharacterized protein P0030H07.6 [Source:UniProtKB/TrEMBL;Acc:Q5ZD76]
1	2819197	A	T	upstream_gene_variant	OS01G0152200	0.01703	Putative uncharacterized protein P0009G03.28; Putative uncharacterized protein P0030H07.7; Uncharacterized protein [Source:UniProtKB/TrEMBL;Acc:Q9LGI3]
1	2819197	A	T	downstream_gene_variant	OS01G0152300	0.01703	Histone H2B.10 [Source:UniProtKB/Swiss-Prot;Acc:Q9LGI2]
1	2819390	A	T	upstream_gene_variant	EPlOSAG00000009842	0.03733
1	2819390	A	T	upstream_gene_variant	EPlOSAG00000012840	0.03733
1	2819390	A	T	downstream_gene_variant	OS01G0152000	0.03733	Os01g0152000 protein; Putative uncharacterized protein P0009G03.26; Putative uncharacterized protein P0030H07.5; Uncharacterized protein [Source:UniProtKB/TrEMBL;Acc:Q9LGI5]
1	2819390	A	T	5_prime_UTR_variant	OS01G0152050	0.03733
1	2819390	A	T	intragenic_variant	OS01G0152050	0.03733
1	2819390	A	T	upstream_gene_variant	OS01G0152100	0.03733	Putative uncharacterized protein P0009G03.27; Putative uncharacterized protein P0030H07.6 [Source:UniProtKB/TrEMBL;Acc:Q5ZD76]
1	2819390	A	T	upstream_gene_variant	OS01G0152200	0.03733	Putative uncharacterized protein P0009G03.28; Putative uncharacterized protein P0030H07.7; Uncharacterized protein [Source:UniProtKB/TrEMBL;Acc:Q9LGI3]
1	2819390	A	T	downstream_gene_variant	OS01G0152300	0.03733	Histone H2B.10 [Source:UniProtKB/Swiss-Prot;Acc:Q9LGI2]
1	2819524	G	C	upstream_gene_variant	EPlOSAG00000009842	0.01703
1	2819524	G	C	upstream_gene_variant	EPlOSAG00000012840	0.01703
1	2819524	G	C	downstream_gene_variant	OS01G0152000	0.01703	Os01g0152000 protein; Putative uncharacterized protein P0009G03.26; Putative uncharacterized protein P0030H07.5; Uncharacterized protein [Source:UniProtKB/TrEMBL;Acc:Q9LGI5]
1	2819524	G	C	5_prime_UTR_premature_start_codon_gain_variant	OS01G0152050	0.01703
1	2819524	G	C	5_prime_UTR_variant	OS01G0152050	0.01703
1	2819524	G	C	intragenic_variant	OS01G0152050	0.01703
1	2819524	G	C	upstream_gene_variant	OS01G0152100	0.01703	Putative uncharacterized protein P0009G03.27; Putative uncharacterized protein P0030H07.6 [Source:UniProtKB/TrEMBL;Acc:Q5ZD76]
1	2819524	G	C	upstream_gene_variant	OS01G0152200	0.01703	Putative uncharacterized protein P0009G03.28; Putative uncharacterized protein P0030H07.7; Uncharacterized protein [Source:UniProtKB/TrEMBL;Acc:Q9LGI3]
1	2819524	G	C	downstream_gene_variant	OS01G0152300	0.01703	Histone H2B.10 [Source:UniProtKB/Swiss-Prot;Acc:Q9LGI2]
1	2822899	T	A	upstream_gene_variant	EPlOSAG00000012840	0.00774
1	2822899	T	A	intergenic_region	H2B0-EPlOSAG00000012840	0.00774
1	2822899	T	A	upstream_gene_variant	OS01G0152050	0.00774
1	2822899	T	A	upstream_gene_variant	OS01G0152200	0.00774	Putative uncharacterized protein P0009G03.28; Putative uncharacterized protein P0030H07.7; Uncharacterized protein [Source:UniProtKB/TrEMBL;Acc:Q9LGI3]
1	2822899	T	A	upstream_gene_variant	OS01G0152300	0.00774	Histone H2B.10 [Source:UniProtKB/Swiss-Prot;Acc:Q9LGI2]
1	2822899	T	A	downstream_gene_variant	OS01G0152500	0.00774	Putative uncharacterized protein P0009G03.32; Putative uncharacterized protein P0030H07.11 [Source:UniProtKB/TrEMBL;Acc:Q5ZD68]
1	2889815	C	A	downstream_gene_variant	OS01G0153500	0.02424	Os01g0153500 protein; Putative uncharacterized protein P0030H07.27; Uncharacterized protein [Source:UniProtKB/TrEMBL;Acc:Q5ZD69]
1	2889815	C	A	upstream_gene_variant	OS01G0153550	0.02424
1	2889815	C	A	upstream_gene_variant	OS01G0153600	0.02424	Putative uncharacterized protein P0030H07.28 [Source:UniProtKB/TrEMBL;Acc:Q5ZD66]
1	2889815	C	A	intergenic_region	OS01G0153600-OS01G0153700	0.02424
1	2889815	C	A	downstream_gene_variant	OS01G0153625	0.02424
1	2889815	C	A	downstream_gene_variant	OS01G0153700	0.02424	Os01g0153700 protein; Putative uncharacterized protein P0030H07.31; cDNA clone:001-204-B08, full insert sequence [Source:UniProtKB/TrEMBL;Acc:Q5ZD78]
1	2914929	C	T	downstream_gene_variant	EPlOSAG00000000713	0.01818
1	2914929	C	T	intergenic_region	EPlOSAG00000000713-OS01G0154200	0.01818
1	3152815	C	T	intergenic_region	OS01G0160200-EPlOSAG00000009517	0.02857
1	3238510	A	C	upstream_gene_variant	EPlOSAG00000001344	0.02857
1	3238510	A	C	downstream_gene_variant	EPlOSAG00000010527	0.02857
1	3238510	A	C	downstream_gene_variant	EPlOSAG00000037642	0.02857
1	3238510	A	C	intergenic_region	EPlOSAG00000037642-EPlOSAG00000010527	0.02857
1	3238510	A	C	upstream_gene_variant	EPlOSAG00000038658	0.02857
1	3238510	A	C	upstream_gene_variant	EPlOSAG00000048424	0.02857
1	3245706	C	A	upstream_gene_variant	EPlOSAG00000010527	0.03846
1	3245706	C	A	downstream_gene_variant	EPlOSAG00000018760	0.03846
1	3245706	C	A	upstream_gene_variant	OS01G0162001	0.03846
1	3245706	C	A	upstream_gene_variant	OS01G0162101	0.03846
1	3245706	C	A	intergenic_region	OS01G0162101-EPlOSAG00000018760	0.03846
1	3355704	T	A	upstream_gene_variant	OS01G0164900	0.03846	Os01g0164900 protein [Source:UniProtKB/TrEMBL;Acc:Q0JQF8]
1	3355704	T	A	intergenic_region	OS01G0164900-DREB2A	0.03846
1	3355704	T	A	upstream_gene_variant	OS01G0165000	0.03846	Dehydration-responsive element-binding protein 2A [Source:UniProtKB/Swiss-Prot;Acc:Q0JQF7]
1	3355704	T	A	upstream_gene_variant	OS01G0165000	0.03846	Dehydration-responsive element-binding protein 2A [Source:UniProtKB/Swiss-Prot;Acc:Q0JQF7]
1	3355704	T	A	downstream_gene_variant	OS01G0165100	0.03846	Os01g0165100 protein; Putative uncharacterized protein P0701D05.8; Uncharacterized protein; cDNA clone:001-026-A11, full insert sequence [Source:UniProtKB/TrEMBL;Acc:Q5VQI5]
1	3537955	T	A	upstream_gene_variant	EPlOSAG00000029715	0.03509
1	3537955	T	A	intergenic_region	OS01G0169000-EPlOSAG00000029715	0.03509
1	3538440	A	T	upstream_gene_variant	EPlOSAG00000029715	0.03509
1	3538440	A	T	intergenic_region	OS01G0169000-EPlOSAG00000029715	0.03509
1	3540763	T	C	downstream_gene_variant	EPlOSAG00000001600	0.03509
1	3540763	T	C	downstream_gene_variant	EPlOSAG00000029715	0.03509
1	3540763	T	C	intergenic_region	EPlOSAG00000029715-EPlOSAG00000029748	0.03509
1	3540763	T	C	downstream_gene_variant	EPlOSAG00000029748	0.03509
1	3540763	T	C	upstream_gene_variant	EPlOSAG00000033560	0.03509
1	3540763	T	C	upstream_gene_variant	EPlOSAG00000049840	0.03509
1	3542102	T	C	downstream_gene_variant	EPlOSAG00000001600	0.03509
1	3542102	T	C	downstream_gene_variant	EPlOSAG00000029715	0.03509
1	3542102	T	C	intergenic_region	EPlOSAG00000029715-EPlOSAG00000029748	0.03509
1	3542102	T	C	downstream_gene_variant	EPlOSAG00000029748	0.03509
1	3542102	T	C	upstream_gene_variant	EPlOSAG00000033560	0.03509
1	3542102	T	C	upstream_gene_variant	EPlOSAG00000049840	0.03509
1	3543195	T	C	downstream_gene_variant	EPlOSAG00000001600	0.03509
1	3543195	T	C	downstream_gene_variant	EPlOSAG00000029715	0.03509
1	3543195	T	C	intergenic_region	EPlOSAG00000029715-EPlOSAG00000029748	0.03509
1	3543195	T	C	downstream_gene_variant	EPlOSAG00000029748	0.03509
1	3543195	T	C	upstream_gene_variant	EPlOSAG00000033560	0.03509
1	3543195	T	C	upstream_gene_variant	EPlOSAG00000049840	0.03509
1	3544831	T	C	downstream_gene_variant	EPlOSAG00000001600	0.03509
1	3544831	T	C	intergenic_region	EPlOSAG00000029715-EPlOSAG00000029748	0.03509
1	3544831	T	C	downstream_gene_variant	EPlOSAG00000029748	0.03509
1	3544831	T	C	upstream_gene_variant	EPlOSAG00000033560	0.03509
1	3544831	T	C	upstream_gene_variant	EPlOSAG00000049840	0.03509
1	3575079	C	G	downstream_gene_variant	EPlOSAG00000042917	0.02167
1	3575079	C	G	upstream_gene_variant	EPlOSAG00000043022	0.02167
1	3575079	C	G	upstream_gene_variant	OS01G0169500	0.02167	Os01g0169500 protein; Putative RST1 [Source:UniProtKB/TrEMBL;Acc:Q8LQU3]
1	3575079	C	G	intergenic_region	OS01G0169500-OS01G0169800	0.02167
1	3575079	C	G	downstream_gene_variant	OS01G0169800	0.02167	Os01g0169800 protein [Source:UniProtKB/TrEMBL;Acc:Q0JQC9]
1	3577397	C	T	upstream_gene_variant	OS01G0169500	0.03509	Os01g0169500 protein; Putative RST1 [Source:UniProtKB/TrEMBL;Acc:Q8LQU3]
1	3577397	C	T	intergenic_region	OS01G0169500-OS01G0169800	0.03509
1	3577397	C	T	downstream_gene_variant	OS01G0169800	0.03509	Os01g0169800 protein [Source:UniProtKB/TrEMBL;Acc:Q0JQC9]
1	3577397	C	T	downstream_gene_variant	OS01G0169851	0.03509
1	3580320	C	T	upstream_gene_variant	OS01G0169800	0.03509	Os01g0169800 protein [Source:UniProtKB/TrEMBL;Acc:Q0JQC9]
1	3580320	C	T	intergenic_region	OS01G0169800-OS01G0169851	0.03509
1	3580320	C	T	downstream_gene_variant	OS01G0169851	0.03509
1	3582241	A	C	upstream_gene_variant	OS01G0169800	0.03509	Os01g0169800 protein [Source:UniProtKB/TrEMBL;Acc:Q0JQC9]
1	3582241	A	C	upstream_gene_variant	OS01G0169851	0.03509
1	3582241	A	C	intergenic_region	OS01G0169851-OS01G0169900	0.03509
1	3598570	C	A	upstream_gene_variant	EPlOSAG00000001918	0.03509
1	3598570	C	A	downstream_gene_variant	EPlOSAG00000001919	0.03509
1	3598570	C	A	downstream_gene_variant	EPlOSAG00000039006	0.03509
1	3598570	C	A	upstream_gene_variant	OS01G0169900	0.03509	Os01g0169900 protein; Uncharacterized protein; Vegetative cell wall protein gp1-like; cDNA clone:J023110A06, full insert sequence [Source:UniProtKB/TrEMBL;Acc:Q5VQG6]
1	3598570	C	A	3_prime_UTR_variant	OS01G0170000	0.03509	Galactinol--sucrose galactosyltransferase [Source:UniProtKB/Swiss-Prot;Acc:Q5VQG4]
1	3598570	C	A	upstream_gene_variant	OS01G0170051	0.03509
1	3598570	C	A	intragenic_variant	RFS	0.03509
1	3603084	C	T	upstream_gene_variant	OS01G0170000	0.03509	Galactinol--sucrose galactosyltransferase [Source:UniProtKB/Swiss-Prot;Acc:Q5VQG4]
1	3603084	C	T	downstream_gene_variant	OS01G0170051	0.03509
1	3603084	C	T	intergenic_region	OS01G0170051-OS01G0170100	0.03509
1	3604302	T	A	upstream_gene_variant	OS01G0170000	0.03509	Galactinol--sucrose galactosyltransferase [Source:UniProtKB/Swiss-Prot;Acc:Q5VQG4]
1	3604302	T	A	downstream_gene_variant	OS01G0170051	0.03509
1	3604302	T	A	intergenic_region	OS01G0170051-OS01G0170100	0.03509
1	3604412	G	C	upstream_gene_variant	OS01G0170000	0.03509	Galactinol--sucrose galactosyltransferase [Source:UniProtKB/Swiss-Prot;Acc:Q5VQG4]
1	3604412	G	C	downstream_gene_variant	OS01G0170051	0.03509
1	3604412	G	C	intergenic_region	OS01G0170051-OS01G0170100	0.03509
1	3604481	A	G	upstream_gene_variant	OS01G0170000	0.03509	Galactinol--sucrose galactosyltransferase [Source:UniProtKB/Swiss-Prot;Acc:Q5VQG4]
1	3604481	A	G	downstream_gene_variant	OS01G0170051	0.03509
1	3604481	A	G	intergenic_region	OS01G0170051-OS01G0170100	0.03509
1	3604505	T	G	upstream_gene_variant	OS01G0170000	0.03509	Galactinol--sucrose galactosyltransferase [Source:UniProtKB/Swiss-Prot;Acc:Q5VQG4]
1	3604505	T	G	downstream_gene_variant	OS01G0170051	0.03509
1	3604505	T	G	intergenic_region	OS01G0170051-OS01G0170100	0.03509
1	3604506	G	A	upstream_gene_variant	OS01G0170000	0.03509	Galactinol--sucrose galactosyltransferase [Source:UniProtKB/Swiss-Prot;Acc:Q5VQG4]
1	3604506	G	A	downstream_gene_variant	OS01G0170051	0.03509
1	3604506	G	A	intergenic_region	OS01G0170051-OS01G0170100	0.03509
1	3604602	T	C	upstream_gene_variant	OS01G0170000	0.03509	Galactinol--sucrose galactosyltransferase [Source:UniProtKB/Swiss-Prot;Acc:Q5VQG4]
1	3604602	T	C	downstream_gene_variant	OS01G0170051	0.03509
1	3604602	T	C	intergenic_region	OS01G0170051-OS01G0170100	0.03509
1	3604766	G	C	downstream_gene_variant	OS01G0170051	0.03509
1	3604766	G	C	intergenic_region	OS01G0170051-OS01G0170100	0.03509
1	3604911	G	A	downstream_gene_variant	OS01G0170051	0.03509
1	3604911	G	A	intergenic_region	OS01G0170051-OS01G0170100	0.03509
1	3604963	T	C	downstream_gene_variant	OS01G0170051	0.03509
1	3604963	T	C	intergenic_region	OS01G0170051-OS01G0170100	0.03509
1	3605091	A	T	downstream_gene_variant	OS01G0170051	0.03509
1	3605091	A	T	intergenic_region	OS01G0170051-OS01G0170100	0.03509
1	3605177	T	C	downstream_gene_variant	OS01G0170051	0.03509
1	3605177	T	C	intergenic_region	OS01G0170051-OS01G0170100	0.03509
1	3605218	A	G	downstream_gene_variant	OS01G0170051	0.03509
1	3605218	A	G	intergenic_region	OS01G0170051-OS01G0170100	0.03509
1	3608060	T	C	intergenic_region	OS01G0170051-OS01G0170100	0.03509
1	3608060	T	C	upstream_gene_variant	OS01G0170100	0.03509	Putative uncharacterized protein P0583G08.4 [Source:UniProtKB/TrEMBL;Acc:Q5VQM8]
1	3611604	G	A	synonymous_variant	OS01G0170100	0.03509	Putative uncharacterized protein P0583G08.4 [Source:UniProtKB/TrEMBL;Acc:Q5VQM8]
1	3611604	G	A	intragenic_variant	OS01G0170100	0.03509	Putative uncharacterized protein P0583G08.4 [Source:UniProtKB/TrEMBL;Acc:Q5VQM8]
1	3620771	T	C	upstream_gene_variant	EPlOSAG00000033476	0.03509
1	3620771	T	C	intergenic_region	EPlOSAG00000033476-OS01G0170300	0.03509
1	3620771	T	C	downstream_gene_variant	EPlOSAG00000035021	0.03509
1	3620771	T	C	upstream_gene_variant	OS01G0170300	0.03509	Putative receptor-like protein kinase INRPK1; Uncharacterized protein; cDNA, clone: J065161B03, full insert sequence [Source:UniProtKB/TrEMBL;Acc:Q5VQM7]
1	3631020	G	A	downstream_gene_variant	EPlOSAG00000027216	0.03509
1	3631020	G	A	intergenic_region	OS01G0170300-OS01G0170500	0.03509
1	3631020	G	A	downstream_gene_variant	OS01G0170500	0.03509	Os01g0170500 protein; Putative ZmEBE-1 protein [Source:UniProtKB/TrEMBL;Acc:Q5VQM6]
1	3651360	T	C	downstream_gene_variant	EPlOSAG00000024664	0.03509
1	3651360	T	C	downstream_gene_variant	OS01G0170600	0.03509	Os01g0170600 protein [Source:UniProtKB/TrEMBL;Acc:Q0JQC2]
1	3651360	T	C	downstream_gene_variant	OS01G0170600	0.03509	Os01g0170600 protein [Source:UniProtKB/TrEMBL;Acc:Q0JQC2]
1	3651360	T	C	intergenic_region	OS01G0170600-OS01G0170700	0.03509
1	3651360	T	C	upstream_gene_variant	OS01G0170700	0.03509	Os01g0170700 protein; Putative uncharacterized protein P0583G08.14; cDNA clone:J033032N01, full insert sequence [Source:UniProtKB/TrEMBL;Acc:Q5VQM5]
1	3666942	G	A	upstream_gene_variant	EPlOSAG00000006927	0.03509
1	3666942	G	A	downstream_gene_variant	OS01G0170800	0.03509	Os01g0170800 protein; Pentatricopeptide (PPR) repeat-containing protein-like; cDNA clone:J033030L24, full insert sequence [Source:UniProtKB/TrEMBL;Acc:Q5VQM2]
1	3666942	G	A	upstream_gene_variant	OS01G0170900	0.03509	CLE family OsCLE101 protein; Os01g0170900 protein; Putative uncharacterized protein P0583G08.18; Uncharacterized protein; cDNA clone:002-175-F07, full insert sequence [Source:UniProtKB/TrEMBL;Acc:Q942S9]
1	3666942	G	A	intergenic_region	OS01G0170900-OS01G0171000	0.03509
1	3666942	G	A	downstream_gene_variant	OS01G0171000	0.03509	Putative brassinosteroid insensitive 1-associated receptor kinase 1 [Source:UniProtKB/TrEMBL;Acc:Q5VQL8]
1	3666942	G	A	downstream_gene_variant	OS01G0171000	0.03509	Putative brassinosteroid insensitive 1-associated receptor kinase 1 [Source:UniProtKB/TrEMBL;Acc:Q5VQL8]
1	3666964	G	T	upstream_gene_variant	EPlOSAG00000006927	0.03509
1	3666964	G	T	downstream_gene_variant	OS01G0170800	0.03509	Os01g0170800 protein; Pentatricopeptide (PPR) repeat-containing protein-like; cDNA clone:J033030L24, full insert sequence [Source:UniProtKB/TrEMBL;Acc:Q5VQM2]
1	3666964	G	T	upstream_gene_variant	OS01G0170900	0.03509	CLE family OsCLE101 protein; Os01g0170900 protein; Putative uncharacterized protein P0583G08.18; Uncharacterized protein; cDNA clone:002-175-F07, full insert sequence [Source:UniProtKB/TrEMBL;Acc:Q942S9]
1	3666964	G	T	intergenic_region	OS01G0170900-OS01G0171000	0.03509
1	3666964	G	T	downstream_gene_variant	OS01G0171000	0.03509	Putative brassinosteroid insensitive 1-associated receptor kinase 1 [Source:UniProtKB/TrEMBL;Acc:Q5VQL8]
1	3666964	G	T	downstream_gene_variant	OS01G0171000	0.03509	Putative brassinosteroid insensitive 1-associated receptor kinase 1 [Source:UniProtKB/TrEMBL;Acc:Q5VQL8]
1	3689151	G	A	upstream_gene_variant	OS01G0171200	0.03509	Os01g0171200 protein; Putative uncharacterized protein P0583G08.21-1; cDNA clone:002-129-F03, full insert sequence [Source:UniProtKB/TrEMBL;Acc:Q5VQL7]
1	3689151	G	A	upstream_gene_variant	OS01G0171200	0.03509	Os01g0171200 protein; Putative uncharacterized protein P0583G08.21-1; cDNA clone:002-129-F03, full insert sequence [Source:UniProtKB/TrEMBL;Acc:Q5VQL7]
1	3689151	G	A	intergenic_region	OS01G0171200-OS01G0171800	0.03509
1	3689203	G	T	upstream_gene_variant	OS01G0171200	0.03509	Os01g0171200 protein; Putative uncharacterized protein P0583G08.21-1; cDNA clone:002-129-F03, full insert sequence [Source:UniProtKB/TrEMBL;Acc:Q5VQL7]
1	3689203	G	T	upstream_gene_variant	OS01G0171200	0.03509	Os01g0171200 protein; Putative uncharacterized protein P0583G08.21-1; cDNA clone:002-129-F03, full insert sequence [Source:UniProtKB/TrEMBL;Acc:Q5VQL7]
1	3689203	G	T	intergenic_region	OS01G0171200-OS01G0171800	0.03509
1	3689399	T	A	upstream_gene_variant	OS01G0171200	0.03509	Os01g0171200 protein; Putative uncharacterized protein P0583G08.21-1; cDNA clone:002-129-F03, full insert sequence [Source:UniProtKB/TrEMBL;Acc:Q5VQL7]
1	3689399	T	A	upstream_gene_variant	OS01G0171200	0.03509	Os01g0171200 protein; Putative uncharacterized protein P0583G08.21-1; cDNA clone:002-129-F03, full insert sequence [Source:UniProtKB/TrEMBL;Acc:Q5VQL7]
1	3689399	T	A	intergenic_region	OS01G0171200-OS01G0171800	0.03509
1	3853494	A	T	upstream_gene_variant	EPlOSAG00000004295	0.03509
1	3853494	A	T	upstream_gene_variant	OS01G0175000	0.03509	Uncharacterized protein [Source:UniProtKB/TrEMBL;Acc:B9ETE4]
1	3853494	A	T	upstream_gene_variant	OS01G0175000	0.03509	Uncharacterized protein [Source:UniProtKB/TrEMBL;Acc:B9ETE4]
1	3853494	A	T	upstream_gene_variant	OS01G0175000	0.03509	Uncharacterized protein [Source:UniProtKB/TrEMBL;Acc:B9ETE4]
1	3853494	A	T	intergenic_region	OS01G0175000-OS01G0175100	0.03509
1	3853494	A	T	downstream_gene_variant	OS01G0175100	0.03509	Os01g0175100 protein; Putative uncharacterized protein OSJNBa0089K24.31; cDNA clone:J023088B10, full insert sequence [Source:UniProtKB/TrEMBL;Acc:Q5VQZ9]
1	4263931	A	C	downstream_gene_variant	EPlOSAG00000052219	0.04118
1	4263931	A	C	downstream_gene_variant	OS01G0180800	0.04118	70 kDa heat shock protein; Os01g0180800 protein; Putative heat shock protein; Uncharacterized protein [Source:UniProtKB/TrEMBL;Acc:Q9AQZ5]
1	4263931	A	C	downstream_gene_variant	OS01G0180800	0.04118	70 kDa heat shock protein; Os01g0180800 protein; Putative heat shock protein; Uncharacterized protein [Source:UniProtKB/TrEMBL;Acc:Q9AQZ5]
1	4263931	A	C	upstream_gene_variant	OS01G0180850	0.04118
1	4263931	A	C	synonymous_variant	OS01G0180900	0.04118
1	4263931	A	C	intragenic_variant	OS01G0180900	0.04118
1	4351988	G	A	upstream_gene_variant	EPlOSAG00000007927	0.04334
1	4351988	G	A	upstream_gene_variant	EPlOSAG00000009926	0.04334
1	4351988	G	A	upstream_gene_variant	EPlOSAG00000014839	0.04334
1	4351988	G	A	upstream_gene_variant	EPlOSAG00000025968	0.04334
1	4351988	G	A	upstream_gene_variant	EPlOSAG00000026291	0.04334
1	4351988	G	A	intron_variant	OS01G0182700	0.04334	WRKY DNA-binding protein 13 [Source:Projected from Arabidopsis thaliana (AT4G39410) TAIR;Acc:AT4G39410]
1	4351988	G	A	intragenic_variant	OS01G0182700	0.04334	WRKY DNA-binding protein 13 [Source:Projected from Arabidopsis thaliana (AT4G39410) TAIR;Acc:AT4G39410]
1	4731596	G	C	upstream_gene_variant	EPlOSAG00000038983	0.04334
1	4731596	G	C	downstream_gene_variant	EPlOSAG00000039668	0.04334
1	4731596	G	C	downstream_gene_variant	OS01G0188100	0.04334	Putative oxidoreductase; cDNA, clone: J100072I17, full insert sequence [Source:UniProtKB/TrEMBL;Acc:Q5SND7]
1	4731596	G	C	intergenic_region	OS01G0188100-OS01G0188200	0.04334
1	4731596	G	C	downstream_gene_variant	OS01G0188200	0.04334	cDNA clone:002-100-D10, full insert sequence [Source:UniProtKB/TrEMBL;Acc:B7EZ59]
1	4965544	G	A	upstream_gene_variant	EPlOSAG00000015146	0.03509
1	4965544	G	A	intergenic_region	EPlOSAG00000015146-OS01G0192300	0.03509
1	4967133	C	A	upstream_gene_variant	EPlOSAG00000015146	0.03509
1	4967133	C	A	intergenic_region	EPlOSAG00000015146-OS01G0192300	0.03509
1	4967133	C	A	downstream_gene_variant	OS01G0192300	0.03509	Putative uncharacterized protein P0671B11.19-3 [Source:UniProtKB/TrEMBL;Acc:Q5SNG5]
1	4968222	C	T	intergenic_region	EPlOSAG00000015146-OS01G0192300	0.03509
1	4968222	C	T	downstream_gene_variant	OS01G0192300	0.03509	Putative uncharacterized protein P0671B11.19-3 [Source:UniProtKB/TrEMBL;Acc:Q5SNG5]
1	4968222	C	T	downstream_gene_variant	OS01G0192300	0.03509	Putative uncharacterized protein P0671B11.19-3 [Source:UniProtKB/TrEMBL;Acc:Q5SNG5]
1	4968254	G	A	intergenic_region	EPlOSAG00000015146-OS01G0192300	0.03509
1	4968254	G	A	downstream_gene_variant	OS01G0192300	0.03509	Putative uncharacterized protein P0671B11.19-3 [Source:UniProtKB/TrEMBL;Acc:Q5SNG5]
1	4968254	G	A	downstream_gene_variant	OS01G0192300	0.03509	Putative uncharacterized protein P0671B11.19-3 [Source:UniProtKB/TrEMBL;Acc:Q5SNG5]
1	4968536	G	T	intergenic_region	EPlOSAG00000015146-OS01G0192300	0.03509
1	4968536	G	T	downstream_gene_variant	OS01G0192300	0.03509	Putative uncharacterized protein P0671B11.19-3 [Source:UniProtKB/TrEMBL;Acc:Q5SNG5]
1	4968536	G	T	downstream_gene_variant	OS01G0192300	0.03509	Putative uncharacterized protein P0671B11.19-3 [Source:UniProtKB/TrEMBL;Acc:Q5SNG5]
1	4968966	A	G	intergenic_region	EPlOSAG00000015146-OS01G0192300	0.03509
1	4968966	A	G	downstream_gene_variant	OS01G0192300	0.03509	Putative uncharacterized protein P0671B11.19-3 [Source:UniProtKB/TrEMBL;Acc:Q5SNG5]
1	4968966	A	G	downstream_gene_variant	OS01G0192300	0.03509	Putative uncharacterized protein P0671B11.19-3 [Source:UniProtKB/TrEMBL;Acc:Q5SNG5]
1	4969216	G	A	intergenic_region	EPlOSAG00000015146-OS01G0192300	0.03509
1	4969216	G	A	downstream_gene_variant	OS01G0192300	0.03509	Putative uncharacterized protein P0671B11.19-3 [Source:UniProtKB/TrEMBL;Acc:Q5SNG5]
1	4969216	G	A	downstream_gene_variant	OS01G0192300	0.03509	Putative uncharacterized protein P0671B11.19-3 [Source:UniProtKB/TrEMBL;Acc:Q5SNG5]
1	4969392	C	T	intergenic_region	EPlOSAG00000015146-OS01G0192300	0.03509
1	4969392	C	T	downstream_gene_variant	OS01G0192300	0.03509	Putative uncharacterized protein P0671B11.19-3 [Source:UniProtKB/TrEMBL;Acc:Q5SNG5]
1	4969392	C	T	downstream_gene_variant	OS01G0192300	0.03509	Putative uncharacterized protein P0671B11.19-3 [Source:UniProtKB/TrEMBL;Acc:Q5SNG5]
1	4969792	C	A	intergenic_region	EPlOSAG00000015146-OS01G0192300	0.03509
1	4969792	C	A	downstream_gene_variant	OS01G0192300	0.03509	Putative uncharacterized protein P0671B11.19-3 [Source:UniProtKB/TrEMBL;Acc:Q5SNG5]
1	4969792	C	A	downstream_gene_variant	OS01G0192300	0.03509	Putative uncharacterized protein P0671B11.19-3 [Source:UniProtKB/TrEMBL;Acc:Q5SNG5]
1	4970667	A	C	intergenic_region	EPlOSAG00000015146-OS01G0192300	0.03509
1	4970667	A	C	downstream_gene_variant	OS01G0192300	0.03509	Putative uncharacterized protein P0671B11.19-3 [Source:UniProtKB/TrEMBL;Acc:Q5SNG5]
1	4970667	A	C	downstream_gene_variant	OS01G0192300	0.03509	Putative uncharacterized protein P0671B11.19-3 [Source:UniProtKB/TrEMBL;Acc:Q5SNG5]
1	4971096	A	G	intergenic_region	EPlOSAG00000015146-OS01G0192300	0.03509
1	4971096	A	G	downstream_gene_variant	OS01G0192300	0.03509	Putative uncharacterized protein P0671B11.19-3 [Source:UniProtKB/TrEMBL;Acc:Q5SNG5]
1	4971096	A	G	downstream_gene_variant	OS01G0192300	0.03509	Putative uncharacterized protein P0671B11.19-3 [Source:UniProtKB/TrEMBL;Acc:Q5SNG5]
1	4971250	G	T	intergenic_region	EPlOSAG00000015146-OS01G0192300	0.03509
1	4971250	G	T	downstream_gene_variant	OS01G0192300	0.03509	Putative uncharacterized protein P0671B11.19-3 [Source:UniProtKB/TrEMBL;Acc:Q5SNG5]
1	4971250	G	T	downstream_gene_variant	OS01G0192300	0.03509	Putative uncharacterized protein P0671B11.19-3 [Source:UniProtKB/TrEMBL;Acc:Q5SNG5]
1	4971323	G	T	intergenic_region	EPlOSAG00000015146-OS01G0192300	0.03509
1	4971323	G	T	downstream_gene_variant	OS01G0192300	0.03509	Putative uncharacterized protein P0671B11.19-3 [Source:UniProtKB/TrEMBL;Acc:Q5SNG5]
1	4971323	G	T	downstream_gene_variant	OS01G0192300	0.03509	Putative uncharacterized protein P0671B11.19-3 [Source:UniProtKB/TrEMBL;Acc:Q5SNG5]
1	4971477	C	A	3_prime_UTR_variant	OS01G0192300	0.03509	Putative uncharacterized protein P0671B11.19-3 [Source:UniProtKB/TrEMBL;Acc:Q5SNG5]
1	4971477	C	A	downstream_gene_variant	OS01G0192300	0.03509	Putative uncharacterized protein P0671B11.19-3 [Source:UniProtKB/TrEMBL;Acc:Q5SNG5]
1	4971477	C	A	intragenic_variant	OS01G0192300	0.03509	Putative uncharacterized protein P0671B11.19-3 [Source:UniProtKB/TrEMBL;Acc:Q5SNG5]
1	4972398	G	A	downstream_gene_variant	OS01G0192300	0.03509	Putative uncharacterized protein P0671B11.19-3 [Source:UniProtKB/TrEMBL;Acc:Q5SNG5]
1	4972398	G	A	intron_variant	OS01G0192300	0.03509	Putative uncharacterized protein P0671B11.19-3 [Source:UniProtKB/TrEMBL;Acc:Q5SNG5]
1	4972398	G	A	intragenic_variant	OS01G0192300	0.03509	Putative uncharacterized protein P0671B11.19-3 [Source:UniProtKB/TrEMBL;Acc:Q5SNG5]
1	4973123	A	G	synonymous_variant	OS01G0192300	0.03509	Putative uncharacterized protein P0671B11.19-3 [Source:UniProtKB/TrEMBL;Acc:Q5SNG5]
1	4973123	A	G	synonymous_variant	OS01G0192300	0.03509	Putative uncharacterized protein P0671B11.19-3 [Source:UniProtKB/TrEMBL;Acc:Q5SNG5]
1	4973123	A	G	intragenic_variant	OS01G0192300	0.03509	Putative uncharacterized protein P0671B11.19-3 [Source:UniProtKB/TrEMBL;Acc:Q5SNG5]
1	4973162	C	G	synonymous_variant	OS01G0192300	0.03509	Putative uncharacterized protein P0671B11.19-3 [Source:UniProtKB/TrEMBL;Acc:Q5SNG5]
1	4973162	C	G	synonymous_variant	OS01G0192300	0.03509	Putative uncharacterized protein P0671B11.19-3 [Source:UniProtKB/TrEMBL;Acc:Q5SNG5]
1	4973162	C	G	intragenic_variant	OS01G0192300	0.03509	Putative uncharacterized protein P0671B11.19-3 [Source:UniProtKB/TrEMBL;Acc:Q5SNG5]
1	4973165	G	T	missense_variant	OS01G0192300	0.03509	Putative uncharacterized protein P0671B11.19-3 [Source:UniProtKB/TrEMBL;Acc:Q5SNG5]
1	4973165	G	T	missense_variant	OS01G0192300	0.03509	Putative uncharacterized protein P0671B11.19-3 [Source:UniProtKB/TrEMBL;Acc:Q5SNG5]
1	4973165	G	T	intragenic_variant	OS01G0192300	0.03509	Putative uncharacterized protein P0671B11.19-3 [Source:UniProtKB/TrEMBL;Acc:Q5SNG5]
1	4973329	T	A	5_prime_UTR_variant	OS01G0192300	0.03509	Putative uncharacterized protein P0671B11.19-3 [Source:UniProtKB/TrEMBL;Acc:Q5SNG5]
1	4973329	T	A	5_prime_UTR_variant	OS01G0192300	0.03509	Putative uncharacterized protein P0671B11.19-3 [Source:UniProtKB/TrEMBL;Acc:Q5SNG5]
1	4973329	T	A	intragenic_variant	OS01G0192300	0.03509	Putative uncharacterized protein P0671B11.19-3 [Source:UniProtKB/TrEMBL;Acc:Q5SNG5]
1	4974033	A	T	upstream_gene_variant	OS01G0192300	0.03509	Putative uncharacterized protein P0671B11.19-3 [Source:UniProtKB/TrEMBL;Acc:Q5SNG5]
1	4974033	A	T	upstream_gene_variant	OS01G0192300	0.03509	Putative uncharacterized protein P0671B11.19-3 [Source:UniProtKB/TrEMBL;Acc:Q5SNG5]
1	4974033	A	T	intergenic_region	OS01G0192300-OS01G0192500	0.03509
1	4974037	T	A	upstream_gene_variant	OS01G0192300	0.03509	Putative uncharacterized protein P0671B11.19-3 [Source:UniProtKB/TrEMBL;Acc:Q5SNG5]
1	4974037	T	A	upstream_gene_variant	OS01G0192300	0.03509	Putative uncharacterized protein P0671B11.19-3 [Source:UniProtKB/TrEMBL;Acc:Q5SNG5]
1	4974037	T	A	intergenic_region	OS01G0192300-OS01G0192500	0.03509
1	4974087	C	T	upstream_gene_variant	OS01G0192300	0.03509	Putative uncharacterized protein P0671B11.19-3 [Source:UniProtKB/TrEMBL;Acc:Q5SNG5]
1	4974087	C	T	upstream_gene_variant	OS01G0192300	0.03509	Putative uncharacterized protein P0671B11.19-3 [Source:UniProtKB/TrEMBL;Acc:Q5SNG5]
1	4974087	C	T	intergenic_region	OS01G0192300-OS01G0192500	0.03509
1	4975371	A	G	upstream_gene_variant	OS01G0192300	0.03509	Putative uncharacterized protein P0671B11.19-3 [Source:UniProtKB/TrEMBL;Acc:Q5SNG5]
1	4975371	A	G	upstream_gene_variant	OS01G0192300	0.03509	Putative uncharacterized protein P0671B11.19-3 [Source:UniProtKB/TrEMBL;Acc:Q5SNG5]
1	4975371	A	G	intergenic_region	OS01G0192300-OS01G0192500	0.03509
1	4975371	A	G	upstream_gene_variant	OS01G0192401	0.03509
1	4975371	A	G	downstream_gene_variant	OS01G0192500	0.03509
1	4975687	C	T	upstream_gene_variant	OS01G0192300	0.03509	Putative uncharacterized protein P0671B11.19-3 [Source:UniProtKB/TrEMBL;Acc:Q5SNG5]
1	4975687	C	T	upstream_gene_variant	OS01G0192300	0.03509	Putative uncharacterized protein P0671B11.19-3 [Source:UniProtKB/TrEMBL;Acc:Q5SNG5]
1	4975687	C	T	intergenic_region	OS01G0192300-OS01G0192500	0.03509
1	4975687	C	T	upstream_gene_variant	OS01G0192401	0.03509
1	4975687	C	T	downstream_gene_variant	OS01G0192500	0.03509
1	4975687	C	T	upstream_gene_variant	OS01G0192550	0.03509	Os01g0192550 protein [Source:UniProtKB/TrEMBL;Acc:C7IXV1]
1	4975797	G	A	upstream_gene_variant	OS01G0192300	0.03509	Putative uncharacterized protein P0671B11.19-3 [Source:UniProtKB/TrEMBL;Acc:Q5SNG5]
1	4975797	G	A	upstream_gene_variant	OS01G0192300	0.03509	Putative uncharacterized protein P0671B11.19-3 [Source:UniProtKB/TrEMBL;Acc:Q5SNG5]
1	4975797	G	A	intergenic_region	OS01G0192300-OS01G0192500	0.03509
1	4975797	G	A	upstream_gene_variant	OS01G0192401	0.03509
1	4975797	G	A	downstream_gene_variant	OS01G0192500	0.03509
1	4975797	G	A	upstream_gene_variant	OS01G0192550	0.03509	Os01g0192550 protein [Source:UniProtKB/TrEMBL;Acc:C7IXV1]
1	4976441	C	T	upstream_gene_variant	EPlOSAG00000019249	0.03509
1	4976441	C	T	upstream_gene_variant	OS01G0192300	0.03509	Putative uncharacterized protein P0671B11.19-3 [Source:UniProtKB/TrEMBL;Acc:Q5SNG5]
1	4976441	C	T	upstream_gene_variant	OS01G0192300	0.03509	Putative uncharacterized protein P0671B11.19-3 [Source:UniProtKB/TrEMBL;Acc:Q5SNG5]
1	4976441	C	T	intergenic_region	OS01G0192300-OS01G0192500	0.03509
1	4976441	C	T	upstream_gene_variant	OS01G0192401	0.03509
1	4976441	C	T	downstream_gene_variant	OS01G0192500	0.03509
1	4976441	C	T	upstream_gene_variant	OS01G0192550	0.03509	Os01g0192550 protein [Source:UniProtKB/TrEMBL;Acc:C7IXV1]
1	4976470	G	A	upstream_gene_variant	EPlOSAG00000019249	0.03509
1	4976470	G	A	upstream_gene_variant	OS01G0192300	0.03509	Putative uncharacterized protein P0671B11.19-3 [Source:UniProtKB/TrEMBL;Acc:Q5SNG5]
1	4976470	G	A	upstream_gene_variant	OS01G0192300	0.03509	Putative uncharacterized protein P0671B11.19-3 [Source:UniProtKB/TrEMBL;Acc:Q5SNG5]
1	4976470	G	A	intergenic_region	OS01G0192300-OS01G0192500	0.03509
1	4976470	G	A	upstream_gene_variant	OS01G0192401	0.03509
1	4976470	G	A	downstream_gene_variant	OS01G0192500	0.03509
1	4976470	G	A	upstream_gene_variant	OS01G0192550	0.03509	Os01g0192550 protein [Source:UniProtKB/TrEMBL;Acc:C7IXV1]
1	4976483	G	A	upstream_gene_variant	EPlOSAG00000019249	0.03509
1	4976483	G	A	upstream_gene_variant	OS01G0192300	0.03509	Putative uncharacterized protein P0671B11.19-3 [Source:UniProtKB/TrEMBL;Acc:Q5SNG5]
1	4976483	G	A	upstream_gene_variant	OS01G0192300	0.03509	Putative uncharacterized protein P0671B11.19-3 [Source:UniProtKB/TrEMBL;Acc:Q5SNG5]
1	4976483	G	A	intergenic_region	OS01G0192300-OS01G0192500	0.03509
1	4976483	G	A	upstream_gene_variant	OS01G0192401	0.03509
1	4976483	G	A	downstream_gene_variant	OS01G0192500	0.03509
1	4976483	G	A	upstream_gene_variant	OS01G0192550	0.03509	Os01g0192550 protein [Source:UniProtKB/TrEMBL;Acc:C7IXV1]
1	4976504	G	A	upstream_gene_variant	EPlOSAG00000019249	0.03509
1	4976504	G	A	upstream_gene_variant	OS01G0192300	0.03509	Putative uncharacterized protein P0671B11.19-3 [Source:UniProtKB/TrEMBL;Acc:Q5SNG5]
1	4976504	G	A	upstream_gene_variant	OS01G0192300	0.03509	Putative uncharacterized protein P0671B11.19-3 [Source:UniProtKB/TrEMBL;Acc:Q5SNG5]
1	4976504	G	A	intergenic_region	OS01G0192300-OS01G0192500	0.03509
1	4976504	G	A	upstream_gene_variant	OS01G0192401	0.03509
1	4976504	G	A	downstream_gene_variant	OS01G0192500	0.03509
1	4976504	G	A	upstream_gene_variant	OS01G0192550	0.03509	Os01g0192550 protein [Source:UniProtKB/TrEMBL;Acc:C7IXV1]
1	4976788	G	A	upstream_gene_variant	EPlOSAG00000019249	0.03509
1	4976788	G	A	upstream_gene_variant	OS01G0192300	0.03509	Putative uncharacterized protein P0671B11.19-3 [Source:UniProtKB/TrEMBL;Acc:Q5SNG5]
1	4976788	G	A	upstream_gene_variant	OS01G0192300	0.03509	Putative uncharacterized protein P0671B11.19-3 [Source:UniProtKB/TrEMBL;Acc:Q5SNG5]
1	4976788	G	A	intergenic_region	OS01G0192300-OS01G0192500	0.03509
1	4976788	G	A	upstream_gene_variant	OS01G0192401	0.03509
1	4976788	G	A	downstream_gene_variant	OS01G0192500	0.03509
1	4976788	G	A	upstream_gene_variant	OS01G0192550	0.03509	Os01g0192550 protein [Source:UniProtKB/TrEMBL;Acc:C7IXV1]
1	4976852	A	G	upstream_gene_variant	EPlOSAG00000019249	0.03509
1	4976852	A	G	upstream_gene_variant	OS01G0192300	0.03509	Putative uncharacterized protein P0671B11.19-3 [Source:UniProtKB/TrEMBL;Acc:Q5SNG5]
1	4976852	A	G	upstream_gene_variant	OS01G0192300	0.03509	Putative uncharacterized protein P0671B11.19-3 [Source:UniProtKB/TrEMBL;Acc:Q5SNG5]
1	4976852	A	G	intergenic_region	OS01G0192300-OS01G0192500	0.03509
1	4976852	A	G	upstream_gene_variant	OS01G0192401	0.03509
1	4976852	A	G	downstream_gene_variant	OS01G0192500	0.03509
1	4976852	A	G	upstream_gene_variant	OS01G0192550	0.03509	Os01g0192550 protein [Source:UniProtKB/TrEMBL;Acc:C7IXV1]
1	4977367	A	T	upstream_gene_variant	EPlOSAG00000019249	0.03509
1	4977367	A	T	upstream_gene_variant	OS01G0192300	0.03509	Putative uncharacterized protein P0671B11.19-3 [Source:UniProtKB/TrEMBL;Acc:Q5SNG5]
1	4977367	A	T	upstream_gene_variant	OS01G0192300	0.03509	Putative uncharacterized protein P0671B11.19-3 [Source:UniProtKB/TrEMBL;Acc:Q5SNG5]
1	4977367	A	T	intergenic_region	OS01G0192300-OS01G0192500	0.03509
1	4977367	A	T	upstream_gene_variant	OS01G0192401	0.03509
1	4977367	A	T	downstream_gene_variant	OS01G0192500	0.03509
1	4977367	A	T	upstream_gene_variant	OS01G0192550	0.03509	Os01g0192550 protein [Source:UniProtKB/TrEMBL;Acc:C7IXV1]
1	4977367	A	T	downstream_gene_variant	OS01G0192600	0.03509	Os01g0192600 protein; Putative pollen specific protein SF21; cDNA clone:J023117I22, full insert sequence [Source:UniProtKB/TrEMBL;Acc:Q5SNH3]
1	4977927	C	A	upstream_gene_variant	EPlOSAG00000019249	0.03509
1	4977927	C	A	upstream_gene_variant	OS01G0192300	0.03509	Putative uncharacterized protein P0671B11.19-3 [Source:UniProtKB/TrEMBL;Acc:Q5SNG5]
1	4977927	C	A	upstream_gene_variant	OS01G0192300	0.03509	Putative uncharacterized protein P0671B11.19-3 [Source:UniProtKB/TrEMBL;Acc:Q5SNG5]
1	4977927	C	A	intergenic_region	OS01G0192300-OS01G0192500	0.03509
1	4977927	C	A	upstream_gene_variant	OS01G0192401	0.03509
1	4977927	C	A	downstream_gene_variant	OS01G0192500	0.03509
1	4977927	C	A	upstream_gene_variant	OS01G0192550	0.03509	Os01g0192550 protein [Source:UniProtKB/TrEMBL;Acc:C7IXV1]
1	4977927	C	A	downstream_gene_variant	OS01G0192600	0.03509	Os01g0192600 protein; Putative pollen specific protein SF21; cDNA clone:J023117I22, full insert sequence [Source:UniProtKB/TrEMBL;Acc:Q5SNH3]
1	4977927	C	A	upstream_gene_variant	OS01G0192700	0.03509
1	4977968	T	C	upstream_gene_variant	EPlOSAG00000019249	0.03509
1	4977968	T	C	upstream_gene_variant	OS01G0192300	0.03509	Putative uncharacterized protein P0671B11.19-3 [Source:UniProtKB/TrEMBL;Acc:Q5SNG5]
1	4977968	T	C	upstream_gene_variant	OS01G0192300	0.03509	Putative uncharacterized protein P0671B11.19-3 [Source:UniProtKB/TrEMBL;Acc:Q5SNG5]
1	4977968	T	C	intergenic_region	OS01G0192300-OS01G0192500	0.03509
1	4977968	T	C	upstream_gene_variant	OS01G0192401	0.03509
1	4977968	T	C	downstream_gene_variant	OS01G0192500	0.03509
1	4977968	T	C	upstream_gene_variant	OS01G0192550	0.03509	Os01g0192550 protein [Source:UniProtKB/TrEMBL;Acc:C7IXV1]
1	4977968	T	C	downstream_gene_variant	OS01G0192600	0.03509	Os01g0192600 protein; Putative pollen specific protein SF21; cDNA clone:J023117I22, full insert sequence [Source:UniProtKB/TrEMBL;Acc:Q5SNH3]
1	4977968	T	C	upstream_gene_variant	OS01G0192700	0.03509
1	4978291	G	A	upstream_gene_variant	EPlOSAG00000019249	0.03509
1	4978291	G	A	upstream_gene_variant	OS01G0192300	0.03509	Putative uncharacterized protein P0671B11.19-3 [Source:UniProtKB/TrEMBL;Acc:Q5SNG5]
1	4978291	G	A	upstream_gene_variant	OS01G0192300	0.03509	Putative uncharacterized protein P0671B11.19-3 [Source:UniProtKB/TrEMBL;Acc:Q5SNG5]
1	4978291	G	A	intergenic_region	OS01G0192300-OS01G0192500	0.03509
1	4978291	G	A	upstream_gene_variant	OS01G0192401	0.03509
1	4978291	G	A	downstream_gene_variant	OS01G0192500	0.03509
1	4978291	G	A	upstream_gene_variant	OS01G0192550	0.03509	Os01g0192550 protein [Source:UniProtKB/TrEMBL;Acc:C7IXV1]
1	4978291	G	A	downstream_gene_variant	OS01G0192600	0.03509	Os01g0192600 protein; Putative pollen specific protein SF21; cDNA clone:J023117I22, full insert sequence [Source:UniProtKB/TrEMBL;Acc:Q5SNH3]
1	4978291	G	A	upstream_gene_variant	OS01G0192700	0.03509
1	4978483	C	A	upstream_gene_variant	EPlOSAG00000019249	0.03509
1	4978483	C	A	upstream_gene_variant	OS01G0192300	0.03509	Putative uncharacterized protein P0671B11.19-3 [Source:UniProtKB/TrEMBL;Acc:Q5SNG5]
1	4978483	C	A	intergenic_region	OS01G0192300-OS01G0192500	0.03509
1	4978483	C	A	upstream_gene_variant	OS01G0192401	0.03509
1	4978483	C	A	downstream_gene_variant	OS01G0192500	0.03509
1	4978483	C	A	upstream_gene_variant	OS01G0192550	0.03509	Os01g0192550 protein [Source:UniProtKB/TrEMBL;Acc:C7IXV1]
1	4978483	C	A	downstream_gene_variant	OS01G0192600	0.03509	Os01g0192600 protein; Putative pollen specific protein SF21; cDNA clone:J023117I22, full insert sequence [Source:UniProtKB/TrEMBL;Acc:Q5SNH3]
1	4978483	C	A	upstream_gene_variant	OS01G0192700	0.03509
1	4978657	C	T	upstream_gene_variant	EPlOSAG00000019249	0.03509
1	4978657	C	T	intergenic_region	OS01G0192300-OS01G0192500	0.03509
1	4978657	C	T	upstream_gene_variant	OS01G0192401	0.03509
1	4978657	C	T	downstream_gene_variant	OS01G0192500	0.03509
1	4978657	C	T	upstream_gene_variant	OS01G0192550	0.03509	Os01g0192550 protein [Source:UniProtKB/TrEMBL;Acc:C7IXV1]
1	4978657	C	T	downstream_gene_variant	OS01G0192600	0.03509	Os01g0192600 protein; Putative pollen specific protein SF21; cDNA clone:J023117I22, full insert sequence [Source:UniProtKB/TrEMBL;Acc:Q5SNH3]
1	4978657	C	T	upstream_gene_variant	OS01G0192700	0.03509
1	4978730	A	G	upstream_gene_variant	EPlOSAG00000019249	0.03509
1	4978730	A	G	intergenic_region	OS01G0192300-OS01G0192500	0.03509
1	4978730	A	G	upstream_gene_variant	OS01G0192401	0.03509
1	4978730	A	G	downstream_gene_variant	OS01G0192500	0.03509
1	4978730	A	G	upstream_gene_variant	OS01G0192550	0.03509	Os01g0192550 protein [Source:UniProtKB/TrEMBL;Acc:C7IXV1]
1	4978730	A	G	downstream_gene_variant	OS01G0192600	0.03509	Os01g0192600 protein; Putative pollen specific protein SF21; cDNA clone:J023117I22, full insert sequence [Source:UniProtKB/TrEMBL;Acc:Q5SNH3]
1	4978730	A	G	upstream_gene_variant	OS01G0192700	0.03509
1	4978753	C	T	upstream_gene_variant	EPlOSAG00000019249	0.03509
1	4978753	C	T	intergenic_region	OS01G0192300-OS01G0192500	0.03509
1	4978753	C	T	upstream_gene_variant	OS01G0192401	0.03509
1	4978753	C	T	downstream_gene_variant	OS01G0192500	0.03509
1	4978753	C	T	upstream_gene_variant	OS01G0192550	0.03509	Os01g0192550 protein [Source:UniProtKB/TrEMBL;Acc:C7IXV1]
1	4978753	C	T	downstream_gene_variant	OS01G0192600	0.03509	Os01g0192600 protein; Putative pollen specific protein SF21; cDNA clone:J023117I22, full insert sequence [Source:UniProtKB/TrEMBL;Acc:Q5SNH3]
1	4978753	C	T	upstream_gene_variant	OS01G0192700	0.03509
1	4978764	C	T	upstream_gene_variant	EPlOSAG00000019249	0.03509
1	4978764	C	T	intergenic_region	OS01G0192300-OS01G0192500	0.03509
1	4978764	C	T	upstream_gene_variant	OS01G0192401	0.03509
1	4978764	C	T	downstream_gene_variant	OS01G0192500	0.03509
1	4978764	C	T	upstream_gene_variant	OS01G0192550	0.03509	Os01g0192550 protein [Source:UniProtKB/TrEMBL;Acc:C7IXV1]
1	4978764	C	T	downstream_gene_variant	OS01G0192600	0.03509	Os01g0192600 protein; Putative pollen specific protein SF21; cDNA clone:J023117I22, full insert sequence [Source:UniProtKB/TrEMBL;Acc:Q5SNH3]
1	4978764	C	T	upstream_gene_variant	OS01G0192700	0.03509
1	4978783	G	A	upstream_gene_variant	EPlOSAG00000019249	0.03509
1	4978783	G	A	intergenic_region	OS01G0192300-OS01G0192500	0.03509
1	4978783	G	A	upstream_gene_variant	OS01G0192401	0.03509
1	4978783	G	A	downstream_gene_variant	OS01G0192500	0.03509
1	4978783	G	A	upstream_gene_variant	OS01G0192550	0.03509	Os01g0192550 protein [Source:UniProtKB/TrEMBL;Acc:C7IXV1]
1	4978783	G	A	downstream_gene_variant	OS01G0192600	0.03509	Os01g0192600 protein; Putative pollen specific protein SF21; cDNA clone:J023117I22, full insert sequence [Source:UniProtKB/TrEMBL;Acc:Q5SNH3]
1	4978783	G	A	upstream_gene_variant	OS01G0192700	0.03509
1	4978849	G	A	upstream_gene_variant	EPlOSAG00000019249	0.03509
1	4978849	G	A	intergenic_region	OS01G0192300-OS01G0192500	0.03509
1	4978849	G	A	upstream_gene_variant	OS01G0192401	0.03509
1	4978849	G	A	downstream_gene_variant	OS01G0192500	0.03509
1	4978849	G	A	upstream_gene_variant	OS01G0192550	0.03509	Os01g0192550 protein [Source:UniProtKB/TrEMBL;Acc:C7IXV1]
1	4978849	G	A	downstream_gene_variant	OS01G0192600	0.03509	Os01g0192600 protein; Putative pollen specific protein SF21; cDNA clone:J023117I22, full insert sequence [Source:UniProtKB/TrEMBL;Acc:Q5SNH3]
1	4978849	G	A	upstream_gene_variant	OS01G0192700	0.03509
1	5532902	C	T	upstream_gene_variant	EPlOSAG00000017716	0.04334
1	5532902	C	T	downstream_gene_variant	EPlOSAG00000048947	0.04334
1	5532902	C	T	intergenic_region	EPlOSAG00000048947-OS01G0201300	0.04334
1	5532902	C	T	upstream_gene_variant	OS01G0201250	0.04334
1	5532902	C	T	downstream_gene_variant	OS01G0201275	0.04334	Putative uncharacterized protein B1015E06.28 [Source:UniProtKB/TrEMBL;Acc:Q5QN07]
1	5532902	C	T	upstream_gene_variant	OS01G0201300	0.04334
1	5556206	G	A	upstream_gene_variant	EPlOSAG00000021127	0.03509
1	5556206	G	A	intergenic_region	OS01G0201600-OS01G0201700	0.03509
1	5556206	G	A	downstream_gene_variant	OS01G0201700	0.03509	Os01g0201700 protein [Source:UniProtKB/TrEMBL;Acc:C7IWM9]
1	5556224	C	T	upstream_gene_variant	EPlOSAG00000021127	0.03509
1	5556224	C	T	intergenic_region	OS01G0201600-OS01G0201700	0.03509
1	5556224	C	T	downstream_gene_variant	OS01G0201700	0.03509	Os01g0201700 protein [Source:UniProtKB/TrEMBL;Acc:C7IWM9]
1	5556417	T	C	upstream_gene_variant	EPlOSAG00000021127	0.03509
1	5556417	T	C	intergenic_region	OS01G0201600-OS01G0201700	0.03509
1	5556417	T	C	downstream_gene_variant	OS01G0201700	0.03509	Os01g0201700 protein [Source:UniProtKB/TrEMBL;Acc:C7IWM9]
1	5556442	G	C	upstream_gene_variant	EPlOSAG00000021127	0.03509
1	5556442	G	C	intergenic_region	OS01G0201600-OS01G0201700	0.03509
1	5556442	G	C	downstream_gene_variant	OS01G0201700	0.03509	Os01g0201700 protein [Source:UniProtKB/TrEMBL;Acc:C7IWM9]
1	5556452	T	C	upstream_gene_variant	EPlOSAG00000021127	0.03509
1	5556452	T	C	intergenic_region	OS01G0201600-OS01G0201700	0.03509
1	5556452	T	C	downstream_gene_variant	OS01G0201700	0.03509	Os01g0201700 protein [Source:UniProtKB/TrEMBL;Acc:C7IWM9]
1	5585008	A	G	missense_variant	OS01G0201800	0.04334	Putative uncharacterized protein P0489A05.11; Uncharacterized protein [Source:UniProtKB/TrEMBL;Acc:Q5QN38]
1	5585008	A	G	intragenic_variant	OS01G0201800	0.04334	Putative uncharacterized protein P0489A05.11; Uncharacterized protein [Source:UniProtKB/TrEMBL;Acc:Q5QN38]
1	5585008	A	G	5_prime_UTR_variant	OS01G0201850	0.04334
1	5585008	A	G	intragenic_variant	OS01G0201850	0.04334
1	5607872	T	A	upstream_gene_variant	EPlOSAG00000013833	0.03509
1	5607872	T	A	intergenic_region	EPlOSAG00000013833-EPlOSAG00000040819	0.03509
1	5610766	T	C	downstream_gene_variant	EPlOSAG00000002102	0.03509
1	5610766	T	C	intergenic_region	EPlOSAG00000013833-EPlOSAG00000040819	0.03509
1	5610766	T	C	downstream_gene_variant	EPlOSAG00000040819	0.03509
1	5610766	T	C	upstream_gene_variant	EPlOSAG00000041382	0.03509
1	5610766	T	C	downstream_gene_variant	EPlOSAG00000043343	0.03509
1	5631506	A	G	downstream_gene_variant	EPlOSAG00000015967	0.03509
1	5631506	A	G	intergenic_region	EPlOSAG00000043343-EPlOSAG00000015967	0.03509
1	5637045	T	C	upstream_gene_variant	EPlOSAG00000015967	0.04334
1	5637045	T	C	intergenic_region	EPlOSAG00000015967-OS01G0202500	0.04334
1	5637045	T	C	upstream_gene_variant	EPlOSAG00000035853	0.04334
1	5637045	T	C	downstream_gene_variant	EPlOSAG00000037629	0.04334
1	5637045	T	C	upstream_gene_variant	OS01G0202500	0.04334	Os01g0202500 protein [Source:UniProtKB/TrEMBL;Acc:Q0JPT7]
1	5638623	A	T	upstream_gene_variant	EPlOSAG00000015967	0.04334
1	5638623	A	T	intergenic_region	EPlOSAG00000015967-OS01G0202500	0.04334
1	5638623	A	T	upstream_gene_variant	EPlOSAG00000035853	0.04334
1	5638623	A	T	downstream_gene_variant	EPlOSAG00000037629	0.04334
1	5638623	A	T	upstream_gene_variant	OS01G0202500	0.04334	Os01g0202500 protein [Source:UniProtKB/TrEMBL;Acc:Q0JPT7]
1	5645116	A	C	downstream_gene_variant	EPlOSAG00000018388	0.04334
1	5645116	A	C	downstream_gene_variant	EPlOSAG00000035853	0.04334
1	5645116	A	C	upstream_gene_variant	EPlOSAG00000037629	0.04334
1	5645116	A	C	downstream_gene_variant	OS01G0202500	0.04334	Os01g0202500 protein [Source:UniProtKB/TrEMBL;Acc:Q0JPT7]
1	5645116	A	C	intergenic_region	OS01G0202500-OS01G0202601	0.04334
1	5645116	A	C	upstream_gene_variant	OS01G0202601	0.04334
1	5931012	C	T	upstream_gene_variant	EPlOSAG00000014786	0.03509
1	5931012	C	T	intragenic_variant	GF14G	0.03509
1	5931012	C	T	intron_variant	OS01G0209200	0.03509	14-3-3-like protein GF14-G [Source:UniProtKB/Swiss-Prot;Acc:Q5QNB8]
1	5931012	C	T	downstream_gene_variant	OS01G0209300	0.03509
1	5931012	C	T	downstream_gene_variant	OS01G0209400	0.03509	Os01g0209400 protein; RNA-binding protein-like; cDNA clone:J033136L22, full insert sequence [Source:UniProtKB/TrEMBL;Acc:Q5QNG0]
1	5996423	C	T	downstream_gene_variant	EPlOSAG00000052139	0.03509
1	5996423	C	T	intergenic_region	EPlOSAG00000052139-OS01G0210200	0.03509
1	5996423	C	T	downstream_gene_variant	OS01G0210200	0.03509	Uncharacterized protein [Source:UniProtKB/TrEMBL;Acc:A2ZQK0]
1	6150193	G	A	upstream_gene_variant	EPlOSAG00000006108	0.03509
1	6150193	G	A	intergenic_region	EPlOSAG00000006108-EPlOSAG00000011961	0.03509
1	6150193	G	A	downstream_gene_variant	EPlOSAG00000006279	0.03509
1	6150193	G	A	downstream_gene_variant	EPlOSAG00000006427	0.03509
1	6150193	G	A	upstream_gene_variant	EPlOSAG00000006586	0.03509
1	6201077	T	G	downstream_gene_variant	OS01G0213350	0.03509
1	6201077	T	G	upstream_gene_variant	OS01G0213400	0.03509	Os01g0213400 protein; Ring-H2 zinc finger protein-like; Uncharacterized protein; cDNA clone:J013134A03, full insert sequence [Source:UniProtKB/TrEMBL;Acc:Q94IZ7]
1	6201077	T	G	intergenic_region	OS01G0213400-EPlOSAG00000046534	0.03509
1	6925164	A	G	upstream_gene_variant	EPlOSAG00000000483	0.03846
1	6925164	A	G	downstream_gene_variant	EPlOSAG00000010286	0.03846
1	6925164	A	G	intergenic_region	EPlOSAG00000010286-OS01G0225700	0.03846
1	6925164	A	G	downstream_gene_variant	OS01G0225550	0.03846
1	6925164	A	G	upstream_gene_variant	OS01G0225600	0.03846	Os01g0225600 protein; Putative late embryogenesis-abundant protein; Uncharacterized protein [Source:UniProtKB/TrEMBL;Acc:Q9AWZ5]
1	6925164	A	G	upstream_gene_variant	OS01G0225700	0.03846
1	6935193	G	C	intergenic_region	OS01G0225700-EPlOSAG00000050384	0.01818
1	7765863	A	G	upstream_gene_variant	EPlOSAG00000000999	0.04334
1	7765863	A	G	upstream_gene_variant	EPlOSAG00000010335	0.04334
1	7765863	A	G	downstream_gene_variant	EPlOSAG00000017848	0.04334
1	7765863	A	G	downstream_gene_variant	EPlOSAG00000022066	0.04334
1	7765863	A	G	intergenic_region	EPlOSAG00000022066-EPlOSAG00000017848	0.04334
1	7765863	A	G	upstream_gene_variant	EPlOSAG00000045887	0.04334
1	7765863	A	G	upstream_gene_variant	EPlOSAG00000048387	0.04334
1	7765863	A	G	upstream_gene_variant	EPlOSAG00000048443	0.04334
1	7765863	A	G	upstream_gene_variant	EPlOSAG00000050654	0.04334
1	8411515	C	T	non_coding_exon_variant	EPlOSAG00000008425	0.0227
1	8411515	C	T	upstream_gene_variant	EPlOSAG00000015299	0.0227
1	8411515	C	T	non_coding_exon_variant	EPlOSAG00000026679	0.0227
1	8411515	C	T	non_coding_exon_variant	EPlOSAG00000028150	0.0227
1	8411515	C	T	downstream_gene_variant	OS01G0253900	0.0227	Putative uncharacterized protein P0705D01.7-1 [Source:UniProtKB/TrEMBL;Acc:Q5NBU0]
1	8411515	C	T	downstream_gene_variant	OS01G0253900	0.0227	Putative uncharacterized protein P0705D01.7-1 [Source:UniProtKB/TrEMBL;Acc:Q5NBU0]
1	8411515	C	T	downstream_gene_variant	OS01G0254000	0.0227	GTP-binding protein; Os01g0254000 protein; Putative small GTP-binding protein Bsar1a; Uncharacterized protein; cDNA clone:001-008-G03, full insert sequence; cDNA clone:001-207-C09, full insert sequence; cDNA clone:J023112F13, full insert sequence [Source:UniProtKB/TrEMBL;Acc:Q9SDK4]
1	9071661	T	C	downstream_gene_variant	EPlOSAG00000020314	0.03509
1	9071661	T	C	upstream_gene_variant	OS01G0265800	0.03509	Putative UBP1 interacting protein 1a; Uncharacterized protein; cDNA clone:001-203-A05, full insert sequence; cDNA clone:J013113M11, full insert sequence [Source:UniProtKB/TrEMBL;Acc:Q9LJ04]
1	9071661	T	C	upstream_gene_variant	OS01G0265800	0.03509	Putative UBP1 interacting protein 1a; Uncharacterized protein; cDNA clone:001-203-A05, full insert sequence; cDNA clone:J013113M11, full insert sequence [Source:UniProtKB/TrEMBL;Acc:Q9LJ04]
1	9071661	T	C	upstream_gene_variant	OS01G0265900	0.03509	Putative translin-associated factor X [Source:UniProtKB/TrEMBL;Acc:Q5NBG9]
1	9071661	T	C	intergenic_region	OS01G0265900-OS01G0266000	0.03509
1	9071661	T	C	upstream_gene_variant	OS01G0266000	0.03509	La related protein-like; Os01g0266000 protein [Source:UniProtKB/TrEMBL;Acc:Q5NBG8]
1	9123286	A	G	upstream_gene_variant	EPlOSAG00000004371	0.03509
1	9123286	A	G	upstream_gene_variant	EPlOSAG00000007278	0.03509
1	9123286	A	G	upstream_gene_variant	OS01G0266600	0.03509	Peroxiredoxin-2F, mitochondrial [Source:UniProtKB/Swiss-Prot;Acc:Q9SDD6]
1	9123286	A	G	upstream_gene_variant	OS01G0266600	0.03509	Peroxiredoxin-2F, mitochondrial [Source:UniProtKB/Swiss-Prot;Acc:Q9SDD6]
1	9123286	A	G	intergenic_region	PRXIIF-EPlOSAG00000004371	0.03509
1	9123293	G	A	upstream_gene_variant	EPlOSAG00000004371	0.0227
1	9123293	G	A	upstream_gene_variant	EPlOSAG00000007278	0.0227
1	9123293	G	A	upstream_gene_variant	OS01G0266600	0.0227	Peroxiredoxin-2F, mitochondrial [Source:UniProtKB/Swiss-Prot;Acc:Q9SDD6]
1	9123293	G	A	upstream_gene_variant	OS01G0266600	0.0227	Peroxiredoxin-2F, mitochondrial [Source:UniProtKB/Swiss-Prot;Acc:Q9SDD6]
1	9123293	G	A	intergenic_region	PRXIIF-EPlOSAG00000004371	0.0227
1	9124078	C	T	upstream_gene_variant	EPlOSAG00000004371	0.04257
1	9124078	C	T	upstream_gene_variant	EPlOSAG00000007278	0.04257
1	9124078	C	T	upstream_gene_variant	OS01G0266600	0.04257	Peroxiredoxin-2F, mitochondrial [Source:UniProtKB/Swiss-Prot;Acc:Q9SDD6]
1	9124078	C	T	upstream_gene_variant	OS01G0266600	0.04257	Peroxiredoxin-2F, mitochondrial [Source:UniProtKB/Swiss-Prot;Acc:Q9SDD6]
1	9124078	C	T	intergenic_region	PRXIIF-EPlOSAG00000004371	0.04257
1	9132003	G	C	intergenic_region	EPlOSAG00000007278-OS01G0266800	0.01151
1	9132003	G	C	downstream_gene_variant	OS01G0266800	0.01151	Os01g0266800 protein; Putative uncharacterized protein P0011D01.8; cDNA clone:J023019E21, full insert sequence [Source:UniProtKB/TrEMBL;Acc:Q5NBM2]
1	9148366	G	A	upstream_gene_variant	EPlOSAG00000032902	0.04257
1	9148366	G	A	intergenic_region	EPlOSAG00000032902-EPlOSAG00000002404	0.04257
1	9148366	G	A	downstream_gene_variant	EPlOSAG00000037462	0.04257
1	9153576	C	T	downstream_gene_variant	EPlOSAG00000002404	0.04257
1	9153576	C	T	intergenic_region	EPlOSAG00000032902-EPlOSAG00000002404	0.04257
1	9154533	G	A	downstream_gene_variant	EPlOSAG00000002404	0.04257
1	9154533	G	A	intergenic_region	EPlOSAG00000032902-EPlOSAG00000002404	0.04257
1	9155897	G	A	downstream_gene_variant	EPlOSAG00000002404	0.0227
1	9155897	G	A	intergenic_region	EPlOSAG00000032902-EPlOSAG00000002404	0.0227
1	9155897	G	A	downstream_gene_variant	OS01G0267050	0.0227
1	9155897	G	A	upstream_gene_variant	OS01G0267100	0.0227	Os01g0267100 protein; cDNA clone:J013001G08, full insert sequence [Source:UniProtKB/TrEMBL;Acc:Q0JNT2]
1	9159539	C	T	upstream_gene_variant	EPlOSAG00000002404	0.02264
1	9159539	C	T	intergenic_region	EPlOSAG00000002404-OS01G0267050	0.02264
1	9159539	C	T	downstream_gene_variant	OS01G0267050	0.02264
1	9159539	C	T	upstream_gene_variant	OS01G0267100	0.02264	Os01g0267100 protein; cDNA clone:J013001G08, full insert sequence [Source:UniProtKB/TrEMBL;Acc:Q0JNT2]
1	9190065	A	G	upstream_gene_variant	EPlOSAG00000022678	0.03509
1	9190065	A	G	intergenic_region	EPlOSAG00000022678-OS01G0267800	0.03509
1	9190065	A	G	upstream_gene_variant	OS01G0267800	0.03509	Os01g0267800 protein [Source:UniProtKB/TrEMBL;Acc:Q0JNS7]
1	9190162	G	T	upstream_gene_variant	EPlOSAG00000022678	0.03509
1	9190162	G	T	intergenic_region	EPlOSAG00000022678-OS01G0267800	0.03509
1	9190162	G	T	upstream_gene_variant	OS01G0267800	0.03509	Os01g0267800 protein [Source:UniProtKB/TrEMBL;Acc:Q0JNS7]
1	9222836	C	T	intergenic_region	EPlOSAG00000013987-GYRB	0.01238
1	9222836	C	T	downstream_gene_variant	EPlOSAG00000021567	0.01238
1	9222836	C	T	downstream_gene_variant	EPlOSAG00000040199	0.01238
1	9222836	C	T	upstream_gene_variant	EPlOSAG00000040215	0.01238
1	9222836	C	T	downstream_gene_variant	EPlOSAG00000052545	0.01238
1	9222836	C	T	upstream_gene_variant	OS01G0268300	0.01238	DNA gyrase subunit B, chloroplastic/mitochondrial [Source:UniProtKB/Swiss-Prot;Acc:Q5NBJ3]
1	9226299	C	T	downstream_gene_variant	EPlOSAG00000012921	0.03509
1	9226299	C	T	downstream_gene_variant	EPlOSAG00000021567	0.03509
1	9226299	C	T	downstream_gene_variant	EPlOSAG00000040199	0.03509
1	9226299	C	T	upstream_gene_variant	EPlOSAG00000040215	0.03509
1	9226299	C	T	upstream_gene_variant	EPlOSAG00000052545	0.03509
1	9226299	C	T	intragenic_variant	GYRB	0.03509
1	9226299	C	T	intron_variant	OS01G0268300	0.03509	DNA gyrase subunit B, chloroplastic/mitochondrial [Source:UniProtKB/Swiss-Prot;Acc:Q5NBJ3]
1	9237186	T	C	downstream_gene_variant	EPlOSAG00000018159	0.0227
1	9237186	T	C	downstream_gene_variant	EPlOSAG00000018687	0.0227
1	9237186	T	C	intergenic_region	GYRB-EPlOSAG00000018687	0.0227
1	9237186	T	C	downstream_gene_variant	OS01G0268300	0.0227	DNA gyrase subunit B, chloroplastic/mitochondrial [Source:UniProtKB/Swiss-Prot;Acc:Q5NBJ3]
1	9237186	T	C	downstream_gene_variant	OS01G0268300	0.0227	DNA gyrase subunit B, chloroplastic/mitochondrial [Source:UniProtKB/Swiss-Prot;Acc:Q5NBJ3]
1	9237439	C	A	downstream_gene_variant	EPlOSAG00000018159	0.02264
1	9237439	C	A	downstream_gene_variant	EPlOSAG00000018687	0.02264
1	9237439	C	A	intergenic_region	GYRB-EPlOSAG00000018687	0.02264
1	9237439	C	A	downstream_gene_variant	OS01G0268300	0.02264	DNA gyrase subunit B, chloroplastic/mitochondrial [Source:UniProtKB/Swiss-Prot;Acc:Q5NBJ3]
1	9237439	C	A	downstream_gene_variant	OS01G0268300	0.02264	DNA gyrase subunit B, chloroplastic/mitochondrial [Source:UniProtKB/Swiss-Prot;Acc:Q5NBJ3]
1	9299246	A	G	intron_variant	OS01G0269500	0.006708
1	9299246	A	G	intragenic_variant	OS01G0269500	0.006708
1	9299246	A	G	upstream_gene_variant	OS01G0269550	0.006708	Os01g0269550 protein [Source:UniProtKB/TrEMBL;Acc:C7IXV5]
1	9301514	A	T	downstream_gene_variant	OS01G0269500	0.006708
1	9301514	A	T	5_prime_UTR_variant	OS01G0269550	0.006708	Os01g0269550 protein [Source:UniProtKB/TrEMBL;Acc:C7IXV5]
1	9301514	A	T	intragenic_variant	OS01G0269550	0.006708	Os01g0269550 protein [Source:UniProtKB/TrEMBL;Acc:C7IXV5]
1	9304044	A	G	upstream_gene_variant	EPlOSAG00000013651	0.03509
1	9304044	A	G	downstream_gene_variant	OS01G0269500	0.03509
1	9304044	A	G	3_prime_UTR_variant	OS01G0269550	0.03509	Os01g0269550 protein [Source:UniProtKB/TrEMBL;Acc:C7IXV5]
1	9304044	A	G	intragenic_variant	OS01G0269550	0.03509	Os01g0269550 protein [Source:UniProtKB/TrEMBL;Acc:C7IXV5]
1	9305876	C	T	upstream_gene_variant	EPlOSAG00000013651	0.006708
1	9305876	C	T	downstream_gene_variant	OS01G0269550	0.006708	Os01g0269550 protein [Source:UniProtKB/TrEMBL;Acc:C7IXV5]
1	9305876	C	T	intergenic_region	OS01G0269550-EPlOSAG00000013651	0.006708
1	9315044	T	G	intergenic_region	EPlOSAG00000013651-OS01G0269800	0.03509
1	9315044	T	G	upstream_gene_variant	OS01G0269800	0.03509	NBS-LRR disease resistance protein-like; Os01g0269800 protein; Uncharacterized protein [Source:UniProtKB/TrEMBL;Acc:Q9LJ10]
1	9315044	T	G	downstream_gene_variant	OS01G0269900	0.03509	Actin-related protein 6 [Source:UniProtKB/Swiss-Prot;Acc:Q5NBI2]
1	9315044	T	G	upstream_gene_variant	OS01G0269950	0.03509
1	9331562	C	T	non_coding_exon_variant	EPlOSAG00000031463	0.03509
1	9331562	C	T	non_coding_exon_variant	EPlOSAG00000035269	0.03509
1	9331562	C	T	upstream_gene_variant	OS01G0270100	0.03509	Cysteine proteinase inhibitor 12 [Source:UniProtKB/Swiss-Prot;Acc:Q0JNR2]
1	9331562	C	T	upstream_gene_variant	OS01G0270100	0.03509	Cysteine proteinase inhibitor 12 [Source:UniProtKB/Swiss-Prot;Acc:Q0JNR2]
1	9331680	C	A	upstream_gene_variant	EPlOSAG00000031463	0.03509
1	9331680	C	A	intergenic_region	EPlOSAG00000031463-EPlOSAG00000052018	0.03509
1	9331680	C	A	downstream_gene_variant	EPlOSAG00000035269	0.03509
1	9331680	C	A	upstream_gene_variant	OS01G0270100	0.03509	Cysteine proteinase inhibitor 12 [Source:UniProtKB/Swiss-Prot;Acc:Q0JNR2]
1	9331680	C	A	upstream_gene_variant	OS01G0270100	0.03509	Cysteine proteinase inhibitor 12 [Source:UniProtKB/Swiss-Prot;Acc:Q0JNR2]
1	9332166	A	G	upstream_gene_variant	EPlOSAG00000031463	0.03509
1	9332166	A	G	intergenic_region	EPlOSAG00000031463-EPlOSAG00000052018	0.03509
1	9332166	A	G	downstream_gene_variant	EPlOSAG00000035269	0.03509
1	9332166	A	G	upstream_gene_variant	OS01G0270100	0.03509	Cysteine proteinase inhibitor 12 [Source:UniProtKB/Swiss-Prot;Acc:Q0JNR2]
1	9332166	A	G	upstream_gene_variant	OS01G0270100	0.03509	Cysteine proteinase inhibitor 12 [Source:UniProtKB/Swiss-Prot;Acc:Q0JNR2]
1	9332725	A	G	upstream_gene_variant	EPlOSAG00000031463	0.03509
1	9332725	A	G	intergenic_region	EPlOSAG00000031463-EPlOSAG00000052018	0.03509
1	9332725	A	G	downstream_gene_variant	EPlOSAG00000035269	0.03509
1	9332725	A	G	upstream_gene_variant	OS01G0270100	0.03509	Cysteine proteinase inhibitor 12 [Source:UniProtKB/Swiss-Prot;Acc:Q0JNR2]
1	9332725	A	G	upstream_gene_variant	OS01G0270100	0.03509	Cysteine proteinase inhibitor 12 [Source:UniProtKB/Swiss-Prot;Acc:Q0JNR2]
1	9332782	A	G	upstream_gene_variant	EPlOSAG00000031463	0.03509
1	9332782	A	G	intergenic_region	EPlOSAG00000031463-EPlOSAG00000052018	0.03509
1	9332782	A	G	downstream_gene_variant	EPlOSAG00000035269	0.03509
1	9332782	A	G	upstream_gene_variant	OS01G0270100	0.03509	Cysteine proteinase inhibitor 12 [Source:UniProtKB/Swiss-Prot;Acc:Q0JNR2]
1	9332782	A	G	upstream_gene_variant	OS01G0270100	0.03509	Cysteine proteinase inhibitor 12 [Source:UniProtKB/Swiss-Prot;Acc:Q0JNR2]
1	9332860	C	T	upstream_gene_variant	EPlOSAG00000031463	0.03509
1	9332860	C	T	intergenic_region	EPlOSAG00000031463-EPlOSAG00000052018	0.03509
1	9332860	C	T	downstream_gene_variant	EPlOSAG00000035269	0.03509
1	9332860	C	T	upstream_gene_variant	OS01G0270100	0.03509	Cysteine proteinase inhibitor 12 [Source:UniProtKB/Swiss-Prot;Acc:Q0JNR2]
1	9332860	C	T	upstream_gene_variant	OS01G0270100	0.03509	Cysteine proteinase inhibitor 12 [Source:UniProtKB/Swiss-Prot;Acc:Q0JNR2]
1	9332872	G	A	upstream_gene_variant	EPlOSAG00000031463	0.03509
1	9332872	G	A	intergenic_region	EPlOSAG00000031463-EPlOSAG00000052018	0.03509
1	9332872	G	A	downstream_gene_variant	EPlOSAG00000035269	0.03509
1	9332872	G	A	upstream_gene_variant	OS01G0270100	0.03509	Cysteine proteinase inhibitor 12 [Source:UniProtKB/Swiss-Prot;Acc:Q0JNR2]
1	9332872	G	A	upstream_gene_variant	OS01G0270100	0.03509	Cysteine proteinase inhibitor 12 [Source:UniProtKB/Swiss-Prot;Acc:Q0JNR2]
1	9333219	T	A	upstream_gene_variant	EPlOSAG00000031463	0.03509
1	9333219	T	A	intergenic_region	EPlOSAG00000031463-EPlOSAG00000052018	0.03509
1	9333219	T	A	downstream_gene_variant	EPlOSAG00000035269	0.03509
1	9333219	T	A	downstream_gene_variant	EPlOSAG00000051943	0.03509
1	9333219	T	A	upstream_gene_variant	EPlOSAG00000052018	0.03509
1	9333219	T	A	downstream_gene_variant	EPlOSAG00000052086	0.03509
1	9333219	T	A	upstream_gene_variant	OS01G0270100	0.03509	Cysteine proteinase inhibitor 12 [Source:UniProtKB/Swiss-Prot;Acc:Q0JNR2]
1	9333219	T	A	upstream_gene_variant	OS01G0270100	0.03509	Cysteine proteinase inhibitor 12 [Source:UniProtKB/Swiss-Prot;Acc:Q0JNR2]
1	9333306	T	A	upstream_gene_variant	EPlOSAG00000031463	0.03509
1	9333306	T	A	intergenic_region	EPlOSAG00000031463-EPlOSAG00000052018	0.03509
1	9333306	T	A	downstream_gene_variant	EPlOSAG00000035269	0.03509
1	9333306	T	A	downstream_gene_variant	EPlOSAG00000051943	0.03509
1	9333306	T	A	upstream_gene_variant	EPlOSAG00000052018	0.03509
1	9333306	T	A	downstream_gene_variant	EPlOSAG00000052086	0.03509
1	9333306	T	A	upstream_gene_variant	OS01G0270100	0.03509	Cysteine proteinase inhibitor 12 [Source:UniProtKB/Swiss-Prot;Acc:Q0JNR2]
1	9333306	T	A	upstream_gene_variant	OS01G0270100	0.03509	Cysteine proteinase inhibitor 12 [Source:UniProtKB/Swiss-Prot;Acc:Q0JNR2]
1	9333385	C	A	upstream_gene_variant	EPlOSAG00000031463	0.03509
1	9333385	C	A	intergenic_region	EPlOSAG00000031463-EPlOSAG00000052018	0.03509
1	9333385	C	A	downstream_gene_variant	EPlOSAG00000035269	0.03509
1	9333385	C	A	downstream_gene_variant	EPlOSAG00000051943	0.03509
1	9333385	C	A	upstream_gene_variant	EPlOSAG00000052018	0.03509
1	9333385	C	A	downstream_gene_variant	EPlOSAG00000052086	0.03509
1	9333385	C	A	upstream_gene_variant	OS01G0270100	0.03509	Cysteine proteinase inhibitor 12 [Source:UniProtKB/Swiss-Prot;Acc:Q0JNR2]
1	9333385	C	A	upstream_gene_variant	OS01G0270100	0.03509	Cysteine proteinase inhibitor 12 [Source:UniProtKB/Swiss-Prot;Acc:Q0JNR2]
1	9333587	C	G	upstream_gene_variant	EPlOSAG00000031463	0.03509
1	9333587	C	G	intergenic_region	EPlOSAG00000031463-EPlOSAG00000052018	0.03509
1	9333587	C	G	downstream_gene_variant	EPlOSAG00000035269	0.03509
1	9333587	C	G	downstream_gene_variant	EPlOSAG00000051943	0.03509
1	9333587	C	G	upstream_gene_variant	EPlOSAG00000052018	0.03509
1	9333587	C	G	downstream_gene_variant	EPlOSAG00000052086	0.03509
1	9333587	C	G	upstream_gene_variant	OS01G0270100	0.03509	Cysteine proteinase inhibitor 12 [Source:UniProtKB/Swiss-Prot;Acc:Q0JNR2]
1	9333587	C	G	upstream_gene_variant	OS01G0270100	0.03509	Cysteine proteinase inhibitor 12 [Source:UniProtKB/Swiss-Prot;Acc:Q0JNR2]
1	9333588	A	C	upstream_gene_variant	EPlOSAG00000031463	0.03509
1	9333588	A	C	intergenic_region	EPlOSAG00000031463-EPlOSAG00000052018	0.03509
1	9333588	A	C	downstream_gene_variant	EPlOSAG00000035269	0.03509
1	9333588	A	C	downstream_gene_variant	EPlOSAG00000051943	0.03509
1	9333588	A	C	upstream_gene_variant	EPlOSAG00000052018	0.03509
1	9333588	A	C	downstream_gene_variant	EPlOSAG00000052086	0.03509
1	9333588	A	C	upstream_gene_variant	OS01G0270100	0.03509	Cysteine proteinase inhibitor 12 [Source:UniProtKB/Swiss-Prot;Acc:Q0JNR2]
1	9333588	A	C	upstream_gene_variant	OS01G0270100	0.03509	Cysteine proteinase inhibitor 12 [Source:UniProtKB/Swiss-Prot;Acc:Q0JNR2]
1	9333632	G	A	upstream_gene_variant	EPlOSAG00000031463	0.03509
1	9333632	G	A	intergenic_region	EPlOSAG00000031463-EPlOSAG00000052018	0.03509
1	9333632	G	A	downstream_gene_variant	EPlOSAG00000035269	0.03509
1	9333632	G	A	downstream_gene_variant	EPlOSAG00000051943	0.03509
1	9333632	G	A	upstream_gene_variant	EPlOSAG00000052018	0.03509
1	9333632	G	A	downstream_gene_variant	EPlOSAG00000052086	0.03509
1	9333632	G	A	upstream_gene_variant	OS01G0270100	0.03509	Cysteine proteinase inhibitor 12 [Source:UniProtKB/Swiss-Prot;Acc:Q0JNR2]
1	9333632	G	A	upstream_gene_variant	OS01G0270100	0.03509	Cysteine proteinase inhibitor 12 [Source:UniProtKB/Swiss-Prot;Acc:Q0JNR2]
1	9333637	T	A	upstream_gene_variant	EPlOSAG00000031463	0.03509
1	9333637	T	A	intergenic_region	EPlOSAG00000031463-EPlOSAG00000052018	0.03509
1	9333637	T	A	downstream_gene_variant	EPlOSAG00000035269	0.03509
1	9333637	T	A	downstream_gene_variant	EPlOSAG00000051943	0.03509
1	9333637	T	A	upstream_gene_variant	EPlOSAG00000052018	0.03509
1	9333637	T	A	downstream_gene_variant	EPlOSAG00000052086	0.03509
1	9333637	T	A	upstream_gene_variant	OS01G0270100	0.03509	Cysteine proteinase inhibitor 12 [Source:UniProtKB/Swiss-Prot;Acc:Q0JNR2]
1	9333637	T	A	upstream_gene_variant	OS01G0270100	0.03509	Cysteine proteinase inhibitor 12 [Source:UniProtKB/Swiss-Prot;Acc:Q0JNR2]
1	9333675	C	T	upstream_gene_variant	EPlOSAG00000031463	0.03509
1	9333675	C	T	intergenic_region	EPlOSAG00000031463-EPlOSAG00000052018	0.03509
1	9333675	C	T	downstream_gene_variant	EPlOSAG00000035269	0.03509
1	9333675	C	T	downstream_gene_variant	EPlOSAG00000051943	0.03509
1	9333675	C	T	upstream_gene_variant	EPlOSAG00000052018	0.03509
1	9333675	C	T	downstream_gene_variant	EPlOSAG00000052086	0.03509
1	9333675	C	T	upstream_gene_variant	OS01G0270100	0.03509	Cysteine proteinase inhibitor 12 [Source:UniProtKB/Swiss-Prot;Acc:Q0JNR2]
1	9333675	C	T	upstream_gene_variant	OS01G0270100	0.03509	Cysteine proteinase inhibitor 12 [Source:UniProtKB/Swiss-Prot;Acc:Q0JNR2]
1	9333841	A	T	upstream_gene_variant	EPlOSAG00000031463	0.03509
1	9333841	A	T	intergenic_region	EPlOSAG00000031463-EPlOSAG00000052018	0.03509
1	9333841	A	T	downstream_gene_variant	EPlOSAG00000035269	0.03509
1	9333841	A	T	downstream_gene_variant	EPlOSAG00000051943	0.03509
1	9333841	A	T	upstream_gene_variant	EPlOSAG00000052018	0.03509
1	9333841	A	T	downstream_gene_variant	EPlOSAG00000052086	0.03509
1	9333841	A	T	upstream_gene_variant	OS01G0270100	0.03509	Cysteine proteinase inhibitor 12 [Source:UniProtKB/Swiss-Prot;Acc:Q0JNR2]
1	9333841	A	T	upstream_gene_variant	OS01G0270100	0.03509	Cysteine proteinase inhibitor 12 [Source:UniProtKB/Swiss-Prot;Acc:Q0JNR2]
1	9333992	C	T	upstream_gene_variant	EPlOSAG00000031463	0.04334
1	9333992	C	T	intergenic_region	EPlOSAG00000031463-EPlOSAG00000052018	0.04334
1	9333992	C	T	downstream_gene_variant	EPlOSAG00000035269	0.04334
1	9333992	C	T	downstream_gene_variant	EPlOSAG00000051943	0.04334
1	9333992	C	T	upstream_gene_variant	EPlOSAG00000052018	0.04334
1	9333992	C	T	downstream_gene_variant	EPlOSAG00000052086	0.04334
1	9333992	C	T	upstream_gene_variant	OS01G0270100	0.04334	Cysteine proteinase inhibitor 12 [Source:UniProtKB/Swiss-Prot;Acc:Q0JNR2]
1	9333992	C	T	upstream_gene_variant	OS01G0270100	0.04334	Cysteine proteinase inhibitor 12 [Source:UniProtKB/Swiss-Prot;Acc:Q0JNR2]
1	9334084	T	A	upstream_gene_variant	EPlOSAG00000031463	0.03509
1	9334084	T	A	intergenic_region	EPlOSAG00000031463-EPlOSAG00000052018	0.03509
1	9334084	T	A	downstream_gene_variant	EPlOSAG00000035269	0.03509
1	9334084	T	A	downstream_gene_variant	EPlOSAG00000051943	0.03509
1	9334084	T	A	upstream_gene_variant	EPlOSAG00000052018	0.03509
1	9334084	T	A	downstream_gene_variant	EPlOSAG00000052086	0.03509
1	9334084	T	A	upstream_gene_variant	OS01G0270100	0.03509	Cysteine proteinase inhibitor 12 [Source:UniProtKB/Swiss-Prot;Acc:Q0JNR2]
1	9334084	T	A	upstream_gene_variant	OS01G0270100	0.03509	Cysteine proteinase inhibitor 12 [Source:UniProtKB/Swiss-Prot;Acc:Q0JNR2]
1	9334313	G	A	upstream_gene_variant	EPlOSAG00000031463	0.03509
1	9334313	G	A	intergenic_region	EPlOSAG00000031463-EPlOSAG00000052018	0.03509
1	9334313	G	A	downstream_gene_variant	EPlOSAG00000035269	0.03509
1	9334313	G	A	downstream_gene_variant	EPlOSAG00000051943	0.03509
1	9334313	G	A	upstream_gene_variant	EPlOSAG00000052018	0.03509
1	9334313	G	A	downstream_gene_variant	EPlOSAG00000052086	0.03509
1	9334313	G	A	upstream_gene_variant	OS01G0270100	0.03509	Cysteine proteinase inhibitor 12 [Source:UniProtKB/Swiss-Prot;Acc:Q0JNR2]
1	9334567	G	A	upstream_gene_variant	EPlOSAG00000031463	0.02601
1	9334567	G	A	intergenic_region	EPlOSAG00000031463-EPlOSAG00000052018	0.02601
1	9334567	G	A	downstream_gene_variant	EPlOSAG00000035269	0.02601
1	9334567	G	A	downstream_gene_variant	EPlOSAG00000051943	0.02601
1	9334567	G	A	upstream_gene_variant	EPlOSAG00000052018	0.02601
1	9334567	G	A	downstream_gene_variant	EPlOSAG00000052086	0.02601
1	9335448	T	C	upstream_gene_variant	EPlOSAG00000031463	0.03509
1	9335448	T	C	intergenic_region	EPlOSAG00000031463-EPlOSAG00000052018	0.03509
1	9335448	T	C	downstream_gene_variant	EPlOSAG00000035269	0.03509
1	9335448	T	C	downstream_gene_variant	EPlOSAG00000051943	0.03509
1	9335448	T	C	upstream_gene_variant	EPlOSAG00000052018	0.03509
1	9335448	T	C	downstream_gene_variant	EPlOSAG00000052086	0.03509
1	9335448	T	C	upstream_gene_variant	OS01G0270300	0.03509	Peroxidase superfamily protein [Source:Projected from Arabidopsis thaliana (AT2G39040) TAIR;Acc:AT2G39040]
1	9335448	T	C	upstream_gene_variant	OS01G0270300	0.03509	Peroxidase superfamily protein [Source:Projected from Arabidopsis thaliana (AT2G39040) TAIR;Acc:AT2G39040]
1	9335515	G	A	upstream_gene_variant	EPlOSAG00000031463	0.03509
1	9335515	G	A	intergenic_region	EPlOSAG00000031463-EPlOSAG00000052018	0.03509
1	9335515	G	A	downstream_gene_variant	EPlOSAG00000035269	0.03509
1	9335515	G	A	downstream_gene_variant	EPlOSAG00000051943	0.03509
1	9335515	G	A	upstream_gene_variant	EPlOSAG00000052018	0.03509
1	9335515	G	A	downstream_gene_variant	EPlOSAG00000052086	0.03509
1	9335515	G	A	upstream_gene_variant	OS01G0270300	0.03509	Peroxidase superfamily protein [Source:Projected from Arabidopsis thaliana (AT2G39040) TAIR;Acc:AT2G39040]
1	9335515	G	A	upstream_gene_variant	OS01G0270300	0.03509	Peroxidase superfamily protein [Source:Projected from Arabidopsis thaliana (AT2G39040) TAIR;Acc:AT2G39040]
1	9335750	C	T	upstream_gene_variant	EPlOSAG00000031463	0.03509
1	9335750	C	T	intergenic_region	EPlOSAG00000031463-EPlOSAG00000052018	0.03509
1	9335750	C	T	downstream_gene_variant	EPlOSAG00000035269	0.03509
1	9335750	C	T	downstream_gene_variant	EPlOSAG00000051943	0.03509
1	9335750	C	T	upstream_gene_variant	EPlOSAG00000052018	0.03509
1	9335750	C	T	downstream_gene_variant	EPlOSAG00000052086	0.03509
1	9335750	C	T	upstream_gene_variant	OS01G0270300	0.03509	Peroxidase superfamily protein [Source:Projected from Arabidopsis thaliana (AT2G39040) TAIR;Acc:AT2G39040]
1	9335750	C	T	upstream_gene_variant	OS01G0270300	0.03509	Peroxidase superfamily protein [Source:Projected from Arabidopsis thaliana (AT2G39040) TAIR;Acc:AT2G39040]
1	9335812	C	T	upstream_gene_variant	EPlOSAG00000031463	0.03509
1	9335812	C	T	intergenic_region	EPlOSAG00000031463-EPlOSAG00000052018	0.03509
1	9335812	C	T	downstream_gene_variant	EPlOSAG00000035269	0.03509
1	9335812	C	T	downstream_gene_variant	EPlOSAG00000051943	0.03509
1	9335812	C	T	upstream_gene_variant	EPlOSAG00000052018	0.03509
1	9335812	C	T	downstream_gene_variant	EPlOSAG00000052086	0.03509
1	9335812	C	T	upstream_gene_variant	OS01G0270300	0.03509	Peroxidase superfamily protein [Source:Projected from Arabidopsis thaliana (AT2G39040) TAIR;Acc:AT2G39040]
1	9335812	C	T	upstream_gene_variant	OS01G0270300	0.03509	Peroxidase superfamily protein [Source:Projected from Arabidopsis thaliana (AT2G39040) TAIR;Acc:AT2G39040]
1	9335852	G	A	upstream_gene_variant	EPlOSAG00000031463	0.03509
1	9335852	G	A	intergenic_region	EPlOSAG00000031463-EPlOSAG00000052018	0.03509
1	9335852	G	A	downstream_gene_variant	EPlOSAG00000035269	0.03509
1	9335852	G	A	downstream_gene_variant	EPlOSAG00000051943	0.03509
1	9335852	G	A	upstream_gene_variant	EPlOSAG00000052018	0.03509
1	9335852	G	A	downstream_gene_variant	EPlOSAG00000052086	0.03509
1	9335852	G	A	upstream_gene_variant	OS01G0270300	0.03509	Peroxidase superfamily protein [Source:Projected from Arabidopsis thaliana (AT2G39040) TAIR;Acc:AT2G39040]
1	9335852	G	A	upstream_gene_variant	OS01G0270300	0.03509	Peroxidase superfamily protein [Source:Projected from Arabidopsis thaliana (AT2G39040) TAIR;Acc:AT2G39040]
1	9335931	G	T	upstream_gene_variant	EPlOSAG00000031463	0.03509
1	9335931	G	T	intergenic_region	EPlOSAG00000031463-EPlOSAG00000052018	0.03509
1	9335931	G	T	downstream_gene_variant	EPlOSAG00000035269	0.03509
1	9335931	G	T	downstream_gene_variant	EPlOSAG00000051943	0.03509
1	9335931	G	T	upstream_gene_variant	EPlOSAG00000052018	0.03509
1	9335931	G	T	downstream_gene_variant	EPlOSAG00000052086	0.03509
1	9335931	G	T	upstream_gene_variant	OS01G0270300	0.03509	Peroxidase superfamily protein [Source:Projected from Arabidopsis thaliana (AT2G39040) TAIR;Acc:AT2G39040]
1	9335931	G	T	upstream_gene_variant	OS01G0270300	0.03509	Peroxidase superfamily protein [Source:Projected from Arabidopsis thaliana (AT2G39040) TAIR;Acc:AT2G39040]
1	9336036	T	C	upstream_gene_variant	EPlOSAG00000031463	0.03509
1	9336036	T	C	intergenic_region	EPlOSAG00000031463-EPlOSAG00000052018	0.03509
1	9336036	T	C	downstream_gene_variant	EPlOSAG00000035269	0.03509
1	9336036	T	C	downstream_gene_variant	EPlOSAG00000051943	0.03509
1	9336036	T	C	upstream_gene_variant	EPlOSAG00000052018	0.03509
1	9336036	T	C	downstream_gene_variant	EPlOSAG00000052086	0.03509
1	9336036	T	C	upstream_gene_variant	OS01G0270300	0.03509	Peroxidase superfamily protein [Source:Projected from Arabidopsis thaliana (AT2G39040) TAIR;Acc:AT2G39040]
1	9336036	T	C	upstream_gene_variant	OS01G0270300	0.03509	Peroxidase superfamily protein [Source:Projected from Arabidopsis thaliana (AT2G39040) TAIR;Acc:AT2G39040]
1	9336271	A	G	upstream_gene_variant	EPlOSAG00000031463	0.03509
1	9336271	A	G	intergenic_region	EPlOSAG00000031463-EPlOSAG00000052018	0.03509
1	9336271	A	G	downstream_gene_variant	EPlOSAG00000035269	0.03509
1	9336271	A	G	downstream_gene_variant	EPlOSAG00000051943	0.03509
1	9336271	A	G	upstream_gene_variant	EPlOSAG00000052018	0.03509
1	9336271	A	G	downstream_gene_variant	EPlOSAG00000052086	0.03509
1	9336271	A	G	upstream_gene_variant	OS01G0270300	0.03509	Peroxidase superfamily protein [Source:Projected from Arabidopsis thaliana (AT2G39040) TAIR;Acc:AT2G39040]
1	9336271	A	G	upstream_gene_variant	OS01G0270300	0.03509	Peroxidase superfamily protein [Source:Projected from Arabidopsis thaliana (AT2G39040) TAIR;Acc:AT2G39040]
1	9336271	A	G	downstream_gene_variant	OS01G0270501	0.03509
1	9336462	C	T	upstream_gene_variant	EPlOSAG00000031463	0.03509
1	9336462	C	T	intergenic_region	EPlOSAG00000031463-EPlOSAG00000052018	0.03509
1	9336462	C	T	downstream_gene_variant	EPlOSAG00000035269	0.03509
1	9336462	C	T	downstream_gene_variant	EPlOSAG00000051943	0.03509
1	9336462	C	T	upstream_gene_variant	EPlOSAG00000052018	0.03509
1	9336462	C	T	downstream_gene_variant	EPlOSAG00000052086	0.03509
1	9336462	C	T	upstream_gene_variant	OS01G0270300	0.03509	Peroxidase superfamily protein [Source:Projected from Arabidopsis thaliana (AT2G39040) TAIR;Acc:AT2G39040]
1	9336462	C	T	upstream_gene_variant	OS01G0270300	0.03509	Peroxidase superfamily protein [Source:Projected from Arabidopsis thaliana (AT2G39040) TAIR;Acc:AT2G39040]
1	9336462	C	T	downstream_gene_variant	OS01G0270501	0.03509
1	9336480	G	A	upstream_gene_variant	EPlOSAG00000031463	0.03509
1	9336480	G	A	intergenic_region	EPlOSAG00000031463-EPlOSAG00000052018	0.03509
1	9336480	G	A	downstream_gene_variant	EPlOSAG00000035269	0.03509
1	9336480	G	A	downstream_gene_variant	EPlOSAG00000051943	0.03509
1	9336480	G	A	upstream_gene_variant	EPlOSAG00000052018	0.03509
1	9336480	G	A	downstream_gene_variant	EPlOSAG00000052086	0.03509
1	9336480	G	A	upstream_gene_variant	OS01G0270300	0.03509	Peroxidase superfamily protein [Source:Projected from Arabidopsis thaliana (AT2G39040) TAIR;Acc:AT2G39040]
1	9336480	G	A	upstream_gene_variant	OS01G0270300	0.03509	Peroxidase superfamily protein [Source:Projected from Arabidopsis thaliana (AT2G39040) TAIR;Acc:AT2G39040]
1	9336480	G	A	downstream_gene_variant	OS01G0270501	0.03509
1	9336495	T	G	upstream_gene_variant	EPlOSAG00000031463	0.03509
1	9336495	T	G	intergenic_region	EPlOSAG00000031463-EPlOSAG00000052018	0.03509
1	9336495	T	G	downstream_gene_variant	EPlOSAG00000035269	0.03509
1	9336495	T	G	downstream_gene_variant	EPlOSAG00000051943	0.03509
1	9336495	T	G	upstream_gene_variant	EPlOSAG00000052018	0.03509
1	9336495	T	G	downstream_gene_variant	EPlOSAG00000052086	0.03509
1	9336495	T	G	upstream_gene_variant	OS01G0270300	0.03509	Peroxidase superfamily protein [Source:Projected from Arabidopsis thaliana (AT2G39040) TAIR;Acc:AT2G39040]
1	9336495	T	G	upstream_gene_variant	OS01G0270300	0.03509	Peroxidase superfamily protein [Source:Projected from Arabidopsis thaliana (AT2G39040) TAIR;Acc:AT2G39040]
1	9336495	T	G	downstream_gene_variant	OS01G0270501	0.03509
1	9336543	T	C	upstream_gene_variant	EPlOSAG00000031463	0.02601
1	9336543	T	C	intergenic_region	EPlOSAG00000031463-EPlOSAG00000052018	0.02601
1	9336543	T	C	downstream_gene_variant	EPlOSAG00000035269	0.02601
1	9336543	T	C	downstream_gene_variant	EPlOSAG00000051943	0.02601
1	9336543	T	C	upstream_gene_variant	EPlOSAG00000052018	0.02601
1	9336543	T	C	downstream_gene_variant	EPlOSAG00000052086	0.02601
1	9336543	T	C	upstream_gene_variant	OS01G0270300	0.02601	Peroxidase superfamily protein [Source:Projected from Arabidopsis thaliana (AT2G39040) TAIR;Acc:AT2G39040]
1	9336543	T	C	upstream_gene_variant	OS01G0270300	0.02601	Peroxidase superfamily protein [Source:Projected from Arabidopsis thaliana (AT2G39040) TAIR;Acc:AT2G39040]
1	9336543	T	C	downstream_gene_variant	OS01G0270501	0.02601
1	9336630	G	A	upstream_gene_variant	EPlOSAG00000031463	0.03509
1	9336630	G	A	intergenic_region	EPlOSAG00000031463-EPlOSAG00000052018	0.03509
1	9336630	G	A	downstream_gene_variant	EPlOSAG00000035269	0.03509
1	9336630	G	A	downstream_gene_variant	EPlOSAG00000051943	0.03509
1	9336630	G	A	upstream_gene_variant	EPlOSAG00000052018	0.03509
1	9336630	G	A	downstream_gene_variant	EPlOSAG00000052086	0.03509
1	9336630	G	A	upstream_gene_variant	OS01G0270300	0.03509	Peroxidase superfamily protein [Source:Projected from Arabidopsis thaliana (AT2G39040) TAIR;Acc:AT2G39040]
1	9336630	G	A	upstream_gene_variant	OS01G0270300	0.03509	Peroxidase superfamily protein [Source:Projected from Arabidopsis thaliana (AT2G39040) TAIR;Acc:AT2G39040]
1	9336630	G	A	downstream_gene_variant	OS01G0270501	0.03509
1	9336878	T	G	intergenic_region	EPlOSAG00000031463-EPlOSAG00000052018	0.03509
1	9336878	T	G	downstream_gene_variant	EPlOSAG00000051943	0.03509
1	9336878	T	G	upstream_gene_variant	EPlOSAG00000052018	0.03509
1	9336878	T	G	downstream_gene_variant	EPlOSAG00000052086	0.03509
1	9336878	T	G	upstream_gene_variant	OS01G0270300	0.03509	Peroxidase superfamily protein [Source:Projected from Arabidopsis thaliana (AT2G39040) TAIR;Acc:AT2G39040]
1	9336878	T	G	upstream_gene_variant	OS01G0270300	0.03509	Peroxidase superfamily protein [Source:Projected from Arabidopsis thaliana (AT2G39040) TAIR;Acc:AT2G39040]
1	9336878	T	G	downstream_gene_variant	OS01G0270501	0.03509
1	9337096	C	T	intergenic_region	EPlOSAG00000031463-EPlOSAG00000052018	0.04334
1	9337096	C	T	downstream_gene_variant	EPlOSAG00000051943	0.04334
1	9337096	C	T	upstream_gene_variant	EPlOSAG00000052018	0.04334
1	9337096	C	T	downstream_gene_variant	EPlOSAG00000052086	0.04334
1	9337096	C	T	upstream_gene_variant	OS01G0270300	0.04334	Peroxidase superfamily protein [Source:Projected from Arabidopsis thaliana (AT2G39040) TAIR;Acc:AT2G39040]
1	9337096	C	T	upstream_gene_variant	OS01G0270300	0.04334	Peroxidase superfamily protein [Source:Projected from Arabidopsis thaliana (AT2G39040) TAIR;Acc:AT2G39040]
1	9337096	C	T	downstream_gene_variant	OS01G0270501	0.04334
1	9337206	G	A	intergenic_region	EPlOSAG00000031463-EPlOSAG00000052018	0.03509
1	9337206	G	A	downstream_gene_variant	EPlOSAG00000051943	0.03509
1	9337206	G	A	upstream_gene_variant	EPlOSAG00000052018	0.03509
1	9337206	G	A	downstream_gene_variant	EPlOSAG00000052086	0.03509
1	9337206	G	A	upstream_gene_variant	OS01G0270300	0.03509	Peroxidase superfamily protein [Source:Projected from Arabidopsis thaliana (AT2G39040) TAIR;Acc:AT2G39040]
1	9337206	G	A	upstream_gene_variant	OS01G0270300	0.03509	Peroxidase superfamily protein [Source:Projected from Arabidopsis thaliana (AT2G39040) TAIR;Acc:AT2G39040]
1	9337206	G	A	downstream_gene_variant	OS01G0270501	0.03509
1	9337815	G	A	intergenic_region	EPlOSAG00000031463-EPlOSAG00000052018	0.03509
1	9337815	G	A	downstream_gene_variant	EPlOSAG00000051943	0.03509
1	9337815	G	A	upstream_gene_variant	EPlOSAG00000052018	0.03509
1	9337815	G	A	downstream_gene_variant	EPlOSAG00000052086	0.03509
1	9337815	G	A	upstream_gene_variant	OS01G0270300	0.03509	Peroxidase superfamily protein [Source:Projected from Arabidopsis thaliana (AT2G39040) TAIR;Acc:AT2G39040]
1	9337815	G	A	upstream_gene_variant	OS01G0270300	0.03509	Peroxidase superfamily protein [Source:Projected from Arabidopsis thaliana (AT2G39040) TAIR;Acc:AT2G39040]
1	9337815	G	A	downstream_gene_variant	OS01G0270501	0.03509
1	9337924	T	C	intergenic_region	EPlOSAG00000031463-EPlOSAG00000052018	0.03509
1	9337924	T	C	downstream_gene_variant	EPlOSAG00000051943	0.03509
1	9337924	T	C	upstream_gene_variant	EPlOSAG00000052018	0.03509
1	9337924	T	C	downstream_gene_variant	EPlOSAG00000052086	0.03509
1	9337924	T	C	upstream_gene_variant	OS01G0270300	0.03509	Peroxidase superfamily protein [Source:Projected from Arabidopsis thaliana (AT2G39040) TAIR;Acc:AT2G39040]
1	9337924	T	C	upstream_gene_variant	OS01G0270300	0.03509	Peroxidase superfamily protein [Source:Projected from Arabidopsis thaliana (AT2G39040) TAIR;Acc:AT2G39040]
1	9337924	T	C	downstream_gene_variant	OS01G0270501	0.03509
1	9338003	T	C	non_coding_exon_variant	EPlOSAG00000051943	0.03509
1	9338003	T	C	downstream_gene_variant	EPlOSAG00000052018	0.03509
1	9338003	T	C	non_coding_exon_variant	EPlOSAG00000052086	0.03509
1	9338003	T	C	upstream_gene_variant	OS01G0270300	0.03509	Peroxidase superfamily protein [Source:Projected from Arabidopsis thaliana (AT2G39040) TAIR;Acc:AT2G39040]
1	9338003	T	C	upstream_gene_variant	OS01G0270300	0.03509	Peroxidase superfamily protein [Source:Projected from Arabidopsis thaliana (AT2G39040) TAIR;Acc:AT2G39040]
1	9338003	T	C	downstream_gene_variant	OS01G0270501	0.03509
1	9338036	G	A	non_coding_exon_variant	EPlOSAG00000051943	0.03509
1	9338036	G	A	downstream_gene_variant	EPlOSAG00000052018	0.03509
1	9338036	G	A	non_coding_exon_variant	EPlOSAG00000052086	0.03509
1	9338036	G	A	upstream_gene_variant	OS01G0270300	0.03509	Peroxidase superfamily protein [Source:Projected from Arabidopsis thaliana (AT2G39040) TAIR;Acc:AT2G39040]
1	9338036	G	A	upstream_gene_variant	OS01G0270300	0.03509	Peroxidase superfamily protein [Source:Projected from Arabidopsis thaliana (AT2G39040) TAIR;Acc:AT2G39040]
1	9338036	G	A	downstream_gene_variant	OS01G0270501	0.03509
1	9338283	T	C	upstream_gene_variant	EPlOSAG00000051943	0.03509
1	9338283	T	C	downstream_gene_variant	EPlOSAG00000052018	0.03509
1	9338283	T	C	upstream_gene_variant	EPlOSAG00000052086	0.03509
1	9338283	T	C	intergenic_region	EPlOSAG00000052086-OS01G0270300	0.03509
1	9338283	T	C	upstream_gene_variant	OS01G0270300	0.03509	Peroxidase superfamily protein [Source:Projected from Arabidopsis thaliana (AT2G39040) TAIR;Acc:AT2G39040]
1	9338283	T	C	upstream_gene_variant	OS01G0270300	0.03509	Peroxidase superfamily protein [Source:Projected from Arabidopsis thaliana (AT2G39040) TAIR;Acc:AT2G39040]
1	9338283	T	C	downstream_gene_variant	OS01G0270501	0.03509
1	9339200	C	T	upstream_gene_variant	EPlOSAG00000051943	0.03509
1	9339200	C	T	downstream_gene_variant	EPlOSAG00000052018	0.03509
1	9339200	C	T	upstream_gene_variant	EPlOSAG00000052086	0.03509
1	9339200	C	T	intergenic_region	EPlOSAG00000052086-OS01G0270300	0.03509
1	9339200	C	T	upstream_gene_variant	OS01G0270300	0.03509	Peroxidase superfamily protein [Source:Projected from Arabidopsis thaliana (AT2G39040) TAIR;Acc:AT2G39040]
1	9339200	C	T	upstream_gene_variant	OS01G0270300	0.03509	Peroxidase superfamily protein [Source:Projected from Arabidopsis thaliana (AT2G39040) TAIR;Acc:AT2G39040]
1	9339200	C	T	downstream_gene_variant	OS01G0270501	0.03509
1	9339329	G	A	upstream_gene_variant	EPlOSAG00000051943	0.03509
1	9339329	G	A	downstream_gene_variant	EPlOSAG00000052018	0.03509
1	9339329	G	A	upstream_gene_variant	EPlOSAG00000052086	0.03509
1	9339329	G	A	intergenic_region	EPlOSAG00000052086-OS01G0270300	0.03509
1	9339329	G	A	upstream_gene_variant	OS01G0270300	0.03509	Peroxidase superfamily protein [Source:Projected from Arabidopsis thaliana (AT2G39040) TAIR;Acc:AT2G39040]
1	9339329	G	A	upstream_gene_variant	OS01G0270300	0.03509	Peroxidase superfamily protein [Source:Projected from Arabidopsis thaliana (AT2G39040) TAIR;Acc:AT2G39040]
1	9339329	G	A	downstream_gene_variant	OS01G0270501	0.03509
1	9340031	T	C	upstream_gene_variant	EPlOSAG00000051943	0.03509
1	9340031	T	C	downstream_gene_variant	EPlOSAG00000052018	0.03509
1	9340031	T	C	upstream_gene_variant	EPlOSAG00000052086	0.03509
1	9340031	T	C	5_prime_UTR_variant	OS01G0270300	0.03509	Peroxidase superfamily protein [Source:Projected from Arabidopsis thaliana (AT2G39040) TAIR;Acc:AT2G39040]
1	9340031	T	C	upstream_gene_variant	OS01G0270300	0.03509	Peroxidase superfamily protein [Source:Projected from Arabidopsis thaliana (AT2G39040) TAIR;Acc:AT2G39040]
1	9340031	T	C	intragenic_variant	OS01G0270300	0.03509	Peroxidase superfamily protein [Source:Projected from Arabidopsis thaliana (AT2G39040) TAIR;Acc:AT2G39040]
1	9340031	T	C	downstream_gene_variant	OS01G0270501	0.03509
1	9340648	T	C	upstream_gene_variant	EPlOSAG00000051943	0.03509
1	9340648	T	C	downstream_gene_variant	EPlOSAG00000052018	0.03509
1	9340648	T	C	upstream_gene_variant	EPlOSAG00000052086	0.03509
1	9340648	T	C	intron_variant	OS01G0270300	0.03509	Peroxidase superfamily protein [Source:Projected from Arabidopsis thaliana (AT2G39040) TAIR;Acc:AT2G39040]
1	9340648	T	C	intron_variant	OS01G0270300	0.03509	Peroxidase superfamily protein [Source:Projected from Arabidopsis thaliana (AT2G39040) TAIR;Acc:AT2G39040]
1	9340648	T	C	intragenic_variant	OS01G0270300	0.03509	Peroxidase superfamily protein [Source:Projected from Arabidopsis thaliana (AT2G39040) TAIR;Acc:AT2G39040]
1	9340648	T	C	downstream_gene_variant	OS01G0270501	0.03509
1	9342355	C	G	upstream_gene_variant	EPlOSAG00000051943	0.03509
1	9342355	C	G	downstream_gene_variant	EPlOSAG00000052018	0.03509
1	9342355	C	G	upstream_gene_variant	EPlOSAG00000052086	0.03509
1	9342355	C	G	downstream_gene_variant	OS01G0270300	0.03509	Peroxidase superfamily protein [Source:Projected from Arabidopsis thaliana (AT2G39040) TAIR;Acc:AT2G39040]
1	9342355	C	G	downstream_gene_variant	OS01G0270300	0.03509	Peroxidase superfamily protein [Source:Projected from Arabidopsis thaliana (AT2G39040) TAIR;Acc:AT2G39040]
1	9342355	C	G	intergenic_region	OS01G0270300-OS01G0270700	0.03509
1	9342355	C	G	upstream_gene_variant	OS01G0270501	0.03509
1	9343864	T	C	downstream_gene_variant	OS01G0270300	0.03509	Peroxidase superfamily protein [Source:Projected from Arabidopsis thaliana (AT2G39040) TAIR;Acc:AT2G39040]
1	9343864	T	C	downstream_gene_variant	OS01G0270300	0.03509	Peroxidase superfamily protein [Source:Projected from Arabidopsis thaliana (AT2G39040) TAIR;Acc:AT2G39040]
1	9343864	T	C	intergenic_region	OS01G0270300-OS01G0270700	0.03509
1	9343864	T	C	upstream_gene_variant	OS01G0270501	0.03509
1	9343864	T	C	upstream_gene_variant	OS01G0270700	0.03509	Os01g0270700 protein [Source:UniProtKB/TrEMBL;Acc:Q0JNR0]
1	9344162	A	C	downstream_gene_variant	OS01G0270300	0.03509	Peroxidase superfamily protein [Source:Projected from Arabidopsis thaliana (AT2G39040) TAIR;Acc:AT2G39040]
1	9344162	A	C	downstream_gene_variant	OS01G0270300	0.03509	Peroxidase superfamily protein [Source:Projected from Arabidopsis thaliana (AT2G39040) TAIR;Acc:AT2G39040]
1	9344162	A	C	intergenic_region	OS01G0270300-OS01G0270700	0.03509
1	9344162	A	C	upstream_gene_variant	OS01G0270501	0.03509
1	9344162	A	C	upstream_gene_variant	OS01G0270700	0.03509	Os01g0270700 protein [Source:UniProtKB/TrEMBL;Acc:Q0JNR0]
1	9344261	G	C	downstream_gene_variant	OS01G0270300	0.03509	Peroxidase superfamily protein [Source:Projected from Arabidopsis thaliana (AT2G39040) TAIR;Acc:AT2G39040]
1	9344261	G	C	downstream_gene_variant	OS01G0270300	0.03509	Peroxidase superfamily protein [Source:Projected from Arabidopsis thaliana (AT2G39040) TAIR;Acc:AT2G39040]
1	9344261	G	C	intergenic_region	OS01G0270300-OS01G0270700	0.03509
1	9344261	G	C	upstream_gene_variant	OS01G0270501	0.03509
1	9344261	G	C	upstream_gene_variant	OS01G0270700	0.03509	Os01g0270700 protein [Source:UniProtKB/TrEMBL;Acc:Q0JNR0]
1	9344300	G	A	downstream_gene_variant	OS01G0270300	0.03509	Peroxidase superfamily protein [Source:Projected from Arabidopsis thaliana (AT2G39040) TAIR;Acc:AT2G39040]
1	9344300	G	A	downstream_gene_variant	OS01G0270300	0.03509	Peroxidase superfamily protein [Source:Projected from Arabidopsis thaliana (AT2G39040) TAIR;Acc:AT2G39040]
1	9344300	G	A	intergenic_region	OS01G0270300-OS01G0270700	0.03509
1	9344300	G	A	upstream_gene_variant	OS01G0270501	0.03509
1	9344300	G	A	upstream_gene_variant	OS01G0270700	0.03509	Os01g0270700 protein [Source:UniProtKB/TrEMBL;Acc:Q0JNR0]
1	9344779	C	A	downstream_gene_variant	OS01G0270300	0.03509	Peroxidase superfamily protein [Source:Projected from Arabidopsis thaliana (AT2G39040) TAIR;Acc:AT2G39040]
1	9344779	C	A	downstream_gene_variant	OS01G0270300	0.03509	Peroxidase superfamily protein [Source:Projected from Arabidopsis thaliana (AT2G39040) TAIR;Acc:AT2G39040]
1	9344779	C	A	intergenic_region	OS01G0270300-OS01G0270700	0.03509
1	9344779	C	A	upstream_gene_variant	OS01G0270501	0.03509
1	9344779	C	A	upstream_gene_variant	OS01G0270700	0.03509	Os01g0270700 protein [Source:UniProtKB/TrEMBL;Acc:Q0JNR0]
1	9344790	C	T	downstream_gene_variant	OS01G0270300	0.03509	Peroxidase superfamily protein [Source:Projected from Arabidopsis thaliana (AT2G39040) TAIR;Acc:AT2G39040]
1	9344790	C	T	downstream_gene_variant	OS01G0270300	0.03509	Peroxidase superfamily protein [Source:Projected from Arabidopsis thaliana (AT2G39040) TAIR;Acc:AT2G39040]
1	9344790	C	T	intergenic_region	OS01G0270300-OS01G0270700	0.03509
1	9344790	C	T	upstream_gene_variant	OS01G0270501	0.03509
1	9344790	C	T	upstream_gene_variant	OS01G0270700	0.03509	Os01g0270700 protein [Source:UniProtKB/TrEMBL;Acc:Q0JNR0]
1	9345088	G	A	downstream_gene_variant	OS01G0270300	0.03509	Peroxidase superfamily protein [Source:Projected from Arabidopsis thaliana (AT2G39040) TAIR;Acc:AT2G39040]
1	9345088	G	A	downstream_gene_variant	OS01G0270300	0.03509	Peroxidase superfamily protein [Source:Projected from Arabidopsis thaliana (AT2G39040) TAIR;Acc:AT2G39040]
1	9345088	G	A	intergenic_region	OS01G0270300-OS01G0270700	0.03509
1	9345088	G	A	upstream_gene_variant	OS01G0270501	0.03509
1	9345088	G	A	upstream_gene_variant	OS01G0270700	0.03509	Os01g0270700 protein [Source:UniProtKB/TrEMBL;Acc:Q0JNR0]
1	9345713	C	T	downstream_gene_variant	OS01G0270300	0.03509	Peroxidase superfamily protein [Source:Projected from Arabidopsis thaliana (AT2G39040) TAIR;Acc:AT2G39040]
1	9345713	C	T	downstream_gene_variant	OS01G0270300	0.03509	Peroxidase superfamily protein [Source:Projected from Arabidopsis thaliana (AT2G39040) TAIR;Acc:AT2G39040]
1	9345713	C	T	intergenic_region	OS01G0270300-OS01G0270700	0.03509
1	9345713	C	T	upstream_gene_variant	OS01G0270501	0.03509
1	9345713	C	T	upstream_gene_variant	OS01G0270700	0.03509	Os01g0270700 protein [Source:UniProtKB/TrEMBL;Acc:Q0JNR0]
1	9345947	T	C	downstream_gene_variant	OS01G0270300	0.03509	Peroxidase superfamily protein [Source:Projected from Arabidopsis thaliana (AT2G39040) TAIR;Acc:AT2G39040]
1	9345947	T	C	downstream_gene_variant	OS01G0270300	0.03509	Peroxidase superfamily protein [Source:Projected from Arabidopsis thaliana (AT2G39040) TAIR;Acc:AT2G39040]
1	9345947	T	C	intergenic_region	OS01G0270300-OS01G0270700	0.03509
1	9345947	T	C	upstream_gene_variant	OS01G0270501	0.03509
1	9345947	T	C	upstream_gene_variant	OS01G0270700	0.03509	Os01g0270700 protein [Source:UniProtKB/TrEMBL;Acc:Q0JNR0]
1	9345948	G	A	downstream_gene_variant	OS01G0270300	0.03509	Peroxidase superfamily protein [Source:Projected from Arabidopsis thaliana (AT2G39040) TAIR;Acc:AT2G39040]
1	9345948	G	A	downstream_gene_variant	OS01G0270300	0.03509	Peroxidase superfamily protein [Source:Projected from Arabidopsis thaliana (AT2G39040) TAIR;Acc:AT2G39040]
1	9345948	G	A	intergenic_region	OS01G0270300-OS01G0270700	0.03509
1	9345948	G	A	upstream_gene_variant	OS01G0270501	0.03509
1	9345948	G	A	upstream_gene_variant	OS01G0270700	0.03509	Os01g0270700 protein [Source:UniProtKB/TrEMBL;Acc:Q0JNR0]
1	9346226	C	G	downstream_gene_variant	OS01G0270300	0.03509	Peroxidase superfamily protein [Source:Projected from Arabidopsis thaliana (AT2G39040) TAIR;Acc:AT2G39040]
1	9346226	C	G	downstream_gene_variant	OS01G0270300	0.03509	Peroxidase superfamily protein [Source:Projected from Arabidopsis thaliana (AT2G39040) TAIR;Acc:AT2G39040]
1	9346226	C	G	intergenic_region	OS01G0270300-OS01G0270700	0.03509
1	9346226	C	G	upstream_gene_variant	OS01G0270501	0.03509
1	9346226	C	G	upstream_gene_variant	OS01G0270700	0.03509	Os01g0270700 protein [Source:UniProtKB/TrEMBL;Acc:Q0JNR0]
1	9346235	T	C	downstream_gene_variant	OS01G0270300	0.03509	Peroxidase superfamily protein [Source:Projected from Arabidopsis thaliana (AT2G39040) TAIR;Acc:AT2G39040]
1	9346235	T	C	downstream_gene_variant	OS01G0270300	0.03509	Peroxidase superfamily protein [Source:Projected from Arabidopsis thaliana (AT2G39040) TAIR;Acc:AT2G39040]
1	9346235	T	C	intergenic_region	OS01G0270300-OS01G0270700	0.03509
1	9346235	T	C	upstream_gene_variant	OS01G0270501	0.03509
1	9346235	T	C	upstream_gene_variant	OS01G0270700	0.03509	Os01g0270700 protein [Source:UniProtKB/TrEMBL;Acc:Q0JNR0]
1	9346282	T	C	downstream_gene_variant	OS01G0270300	0.03509	Peroxidase superfamily protein [Source:Projected from Arabidopsis thaliana (AT2G39040) TAIR;Acc:AT2G39040]
1	9346282	T	C	downstream_gene_variant	OS01G0270300	0.03509	Peroxidase superfamily protein [Source:Projected from Arabidopsis thaliana (AT2G39040) TAIR;Acc:AT2G39040]
1	9346282	T	C	intergenic_region	OS01G0270300-OS01G0270700	0.03509
1	9346282	T	C	upstream_gene_variant	OS01G0270501	0.03509
1	9346282	T	C	upstream_gene_variant	OS01G0270700	0.03509	Os01g0270700 protein [Source:UniProtKB/TrEMBL;Acc:Q0JNR0]
1	9346727	C	T	downstream_gene_variant	OS01G0270300	0.03509	Peroxidase superfamily protein [Source:Projected from Arabidopsis thaliana (AT2G39040) TAIR;Acc:AT2G39040]
1	9346727	C	T	downstream_gene_variant	OS01G0270300	0.03509	Peroxidase superfamily protein [Source:Projected from Arabidopsis thaliana (AT2G39040) TAIR;Acc:AT2G39040]
1	9346727	C	T	intergenic_region	OS01G0270300-OS01G0270700	0.03509
1	9346727	C	T	upstream_gene_variant	OS01G0270501	0.03509
1	9346727	C	T	upstream_gene_variant	OS01G0270700	0.03509	Os01g0270700 protein [Source:UniProtKB/TrEMBL;Acc:Q0JNR0]
1	9346729	A	G	downstream_gene_variant	OS01G0270300	0.03509	Peroxidase superfamily protein [Source:Projected from Arabidopsis thaliana (AT2G39040) TAIR;Acc:AT2G39040]
1	9346729	A	G	downstream_gene_variant	OS01G0270300	0.03509	Peroxidase superfamily protein [Source:Projected from Arabidopsis thaliana (AT2G39040) TAIR;Acc:AT2G39040]
1	9346729	A	G	intergenic_region	OS01G0270300-OS01G0270700	0.03509
1	9346729	A	G	upstream_gene_variant	OS01G0270501	0.03509
1	9346729	A	G	upstream_gene_variant	OS01G0270700	0.03509	Os01g0270700 protein [Source:UniProtKB/TrEMBL;Acc:Q0JNR0]
1	9346816	C	A	downstream_gene_variant	OS01G0270300	0.03509	Peroxidase superfamily protein [Source:Projected from Arabidopsis thaliana (AT2G39040) TAIR;Acc:AT2G39040]
1	9346816	C	A	downstream_gene_variant	OS01G0270300	0.03509	Peroxidase superfamily protein [Source:Projected from Arabidopsis thaliana (AT2G39040) TAIR;Acc:AT2G39040]
1	9346816	C	A	intergenic_region	OS01G0270300-OS01G0270700	0.03509
1	9346816	C	A	upstream_gene_variant	OS01G0270501	0.03509
1	9346816	C	A	upstream_gene_variant	OS01G0270700	0.03509	Os01g0270700 protein [Source:UniProtKB/TrEMBL;Acc:Q0JNR0]
1	9346886	C	T	downstream_gene_variant	OS01G0270300	0.03509	Peroxidase superfamily protein [Source:Projected from Arabidopsis thaliana (AT2G39040) TAIR;Acc:AT2G39040]
1	9346886	C	T	downstream_gene_variant	OS01G0270300	0.03509	Peroxidase superfamily protein [Source:Projected from Arabidopsis thaliana (AT2G39040) TAIR;Acc:AT2G39040]
1	9346886	C	T	intergenic_region	OS01G0270300-OS01G0270700	0.03509
1	9346886	C	T	upstream_gene_variant	OS01G0270501	0.03509
1	9346886	C	T	upstream_gene_variant	OS01G0270700	0.03509	Os01g0270700 protein [Source:UniProtKB/TrEMBL;Acc:Q0JNR0]
1	9347432	C	T	intergenic_region	OS01G0270300-OS01G0270700	0.03509
1	9347432	C	T	upstream_gene_variant	OS01G0270700	0.03509	Os01g0270700 protein [Source:UniProtKB/TrEMBL;Acc:Q0JNR0]
1	9347435	C	T	intergenic_region	OS01G0270300-OS01G0270700	0.03509
1	9347435	C	T	upstream_gene_variant	OS01G0270700	0.03509	Os01g0270700 protein [Source:UniProtKB/TrEMBL;Acc:Q0JNR0]
1	9347464	T	A	intergenic_region	OS01G0270300-OS01G0270700	0.03509
1	9347464	T	A	upstream_gene_variant	OS01G0270700	0.03509	Os01g0270700 protein [Source:UniProtKB/TrEMBL;Acc:Q0JNR0]
1	9347496	C	T	intergenic_region	OS01G0270300-OS01G0270700	0.03509
1	9347496	C	T	upstream_gene_variant	OS01G0270700	0.03509	Os01g0270700 protein [Source:UniProtKB/TrEMBL;Acc:Q0JNR0]
1	9347512	G	C	intergenic_region	OS01G0270300-OS01G0270700	0.03509
1	9347512	G	C	upstream_gene_variant	OS01G0270700	0.03509	Os01g0270700 protein [Source:UniProtKB/TrEMBL;Acc:Q0JNR0]
1	9347722	C	A	intergenic_region	OS01G0270300-OS01G0270700	0.03509
1	9347722	C	A	upstream_gene_variant	OS01G0270700	0.03509	Os01g0270700 protein [Source:UniProtKB/TrEMBL;Acc:Q0JNR0]
1	9347803	G	A	intergenic_region	OS01G0270300-OS01G0270700	0.03509
1	9347803	G	A	upstream_gene_variant	OS01G0270700	0.03509	Os01g0270700 protein [Source:UniProtKB/TrEMBL;Acc:Q0JNR0]
1	9349795	A	G	synonymous_variant	OS01G0270700	0.03509	Os01g0270700 protein [Source:UniProtKB/TrEMBL;Acc:Q0JNR0]
1	9349795	A	G	intragenic_variant	OS01G0270700	0.03509	Os01g0270700 protein [Source:UniProtKB/TrEMBL;Acc:Q0JNR0]
1	9351520	G	T	upstream_gene_variant	EPlOSAG00000007625	0.03509
1	9351520	G	T	downstream_gene_variant	OS01G0270700	0.03509	Os01g0270700 protein [Source:UniProtKB/TrEMBL;Acc:Q0JNR0]
1	9351520	G	T	intergenic_region	OS01G0270700-EPlOSAG00000007625	0.03509
1	9351814	G	A	upstream_gene_variant	EPlOSAG00000007625	0.03509
1	9351814	G	A	downstream_gene_variant	OS01G0270700	0.03509	Os01g0270700 protein [Source:UniProtKB/TrEMBL;Acc:Q0JNR0]
1	9351814	G	A	intergenic_region	OS01G0270700-EPlOSAG00000007625	0.03509
1	9351882	T	C	upstream_gene_variant	EPlOSAG00000007625	0.03509
1	9351882	T	C	downstream_gene_variant	OS01G0270700	0.03509	Os01g0270700 protein [Source:UniProtKB/TrEMBL;Acc:Q0JNR0]
1	9351882	T	C	intergenic_region	OS01G0270700-EPlOSAG00000007625	0.03509
1	9351927	C	A	upstream_gene_variant	EPlOSAG00000007625	0.03509
1	9351927	C	A	downstream_gene_variant	OS01G0270700	0.03509	Os01g0270700 protein [Source:UniProtKB/TrEMBL;Acc:Q0JNR0]
1	9351927	C	A	intergenic_region	OS01G0270700-EPlOSAG00000007625	0.03509
1	9351962	G	A	upstream_gene_variant	EPlOSAG00000007625	0.03509
1	9351962	G	A	downstream_gene_variant	OS01G0270700	0.03509	Os01g0270700 protein [Source:UniProtKB/TrEMBL;Acc:Q0JNR0]
1	9351962	G	A	intergenic_region	OS01G0270700-EPlOSAG00000007625	0.03509
1	9352294	A	G	upstream_gene_variant	EPlOSAG00000007625	0.03509
1	9352294	A	G	downstream_gene_variant	OS01G0270700	0.03509	Os01g0270700 protein [Source:UniProtKB/TrEMBL;Acc:Q0JNR0]
1	9352294	A	G	intergenic_region	OS01G0270700-EPlOSAG00000007625	0.03509
1	9352379	T	C	upstream_gene_variant	EPlOSAG00000007625	0.03509
1	9352379	T	C	downstream_gene_variant	OS01G0270700	0.03509	Os01g0270700 protein [Source:UniProtKB/TrEMBL;Acc:Q0JNR0]
1	9352379	T	C	intergenic_region	OS01G0270700-EPlOSAG00000007625	0.03509
1	9352396	C	T	upstream_gene_variant	EPlOSAG00000007625	0.03509
1	9352396	C	T	downstream_gene_variant	OS01G0270700	0.03509	Os01g0270700 protein [Source:UniProtKB/TrEMBL;Acc:Q0JNR0]
1	9352396	C	T	intergenic_region	OS01G0270700-EPlOSAG00000007625	0.03509
1	9352871	C	T	upstream_gene_variant	EPlOSAG00000007625	0.03509
1	9352871	C	T	downstream_gene_variant	OS01G0270700	0.03509	Os01g0270700 protein [Source:UniProtKB/TrEMBL;Acc:Q0JNR0]
1	9352871	C	T	intergenic_region	OS01G0270700-EPlOSAG00000007625	0.03509
1	9353282	G	A	upstream_gene_variant	EPlOSAG00000007625	0.03509
1	9353282	G	A	downstream_gene_variant	OS01G0270700	0.03509	Os01g0270700 protein [Source:UniProtKB/TrEMBL;Acc:Q0JNR0]
1	9353282	G	A	intergenic_region	OS01G0270700-EPlOSAG00000007625	0.03509
1	9353324	C	T	upstream_gene_variant	EPlOSAG00000007625	0.03509
1	9353324	C	T	downstream_gene_variant	OS01G0270700	0.03509	Os01g0270700 protein [Source:UniProtKB/TrEMBL;Acc:Q0JNR0]
1	9353324	C	T	intergenic_region	OS01G0270700-EPlOSAG00000007625	0.03509
1	9353482	G	T	upstream_gene_variant	EPlOSAG00000007625	0.03509
1	9353482	G	T	downstream_gene_variant	OS01G0270700	0.03509	Os01g0270700 protein [Source:UniProtKB/TrEMBL;Acc:Q0JNR0]
1	9353482	G	T	intergenic_region	OS01G0270700-EPlOSAG00000007625	0.03509
1	9353623	G	A	upstream_gene_variant	EPlOSAG00000007625	0.01806
1	9353623	G	A	downstream_gene_variant	OS01G0270700	0.01806	Os01g0270700 protein [Source:UniProtKB/TrEMBL;Acc:Q0JNR0]
1	9353623	G	A	intergenic_region	OS01G0270700-EPlOSAG00000007625	0.01806
1	9353715	C	T	upstream_gene_variant	EPlOSAG00000007625	0.03509
1	9353715	C	T	downstream_gene_variant	OS01G0270700	0.03509	Os01g0270700 protein [Source:UniProtKB/TrEMBL;Acc:Q0JNR0]
1	9353715	C	T	intergenic_region	OS01G0270700-EPlOSAG00000007625	0.03509
1	9353755	C	T	upstream_gene_variant	EPlOSAG00000007625	0.03509
1	9353755	C	T	downstream_gene_variant	OS01G0270700	0.03509	Os01g0270700 protein [Source:UniProtKB/TrEMBL;Acc:Q0JNR0]
1	9353755	C	T	intergenic_region	OS01G0270700-EPlOSAG00000007625	0.03509
1	9353911	A	C	upstream_gene_variant	EPlOSAG00000007625	0.03509
1	9353911	A	C	downstream_gene_variant	OS01G0270700	0.03509	Os01g0270700 protein [Source:UniProtKB/TrEMBL;Acc:Q0JNR0]
1	9353911	A	C	intergenic_region	OS01G0270700-EPlOSAG00000007625	0.03509
1	9353998	G	A	upstream_gene_variant	EPlOSAG00000007625	0.03509
1	9353998	G	A	downstream_gene_variant	OS01G0270700	0.03509	Os01g0270700 protein [Source:UniProtKB/TrEMBL;Acc:Q0JNR0]
1	9353998	G	A	intergenic_region	OS01G0270700-EPlOSAG00000007625	0.03509
1	9354070	C	T	upstream_gene_variant	EPlOSAG00000007625	0.03509
1	9354070	C	T	downstream_gene_variant	OS01G0270700	0.03509	Os01g0270700 protein [Source:UniProtKB/TrEMBL;Acc:Q0JNR0]
1	9354070	C	T	intergenic_region	OS01G0270700-EPlOSAG00000007625	0.03509
1	9354200	C	T	upstream_gene_variant	EPlOSAG00000007625	0.03846
1	9354200	C	T	downstream_gene_variant	OS01G0270700	0.03846	Os01g0270700 protein [Source:UniProtKB/TrEMBL;Acc:Q0JNR0]
1	9354200	C	T	intergenic_region	OS01G0270700-EPlOSAG00000007625	0.03846
1	9355977	A	G	downstream_gene_variant	EPlOSAG00000007625	0.04334
1	9355977	A	G	intergenic_region	EPlOSAG00000007625-EPlOSAG00000044437	0.04334
1	9356404	A	G	downstream_gene_variant	EPlOSAG00000007625	0.04334
1	9356404	A	G	intergenic_region	EPlOSAG00000007625-EPlOSAG00000044437	0.04334
1	9356410	T	C	downstream_gene_variant	EPlOSAG00000007625	0.04334
1	9356410	T	C	intergenic_region	EPlOSAG00000007625-EPlOSAG00000044437	0.04334
1	9356588	C	T	downstream_gene_variant	EPlOSAG00000007625	0.03509
1	9356588	C	T	intergenic_region	EPlOSAG00000007625-EPlOSAG00000044437	0.03509
1	9356649	G	A	downstream_gene_variant	EPlOSAG00000007625	0.03509
1	9356649	G	A	intergenic_region	EPlOSAG00000007625-EPlOSAG00000044437	0.03509
1	9356817	G	T	downstream_gene_variant	EPlOSAG00000007625	0.03509
1	9356817	G	T	intergenic_region	EPlOSAG00000007625-EPlOSAG00000044437	0.03509
1	9356882	T	G	downstream_gene_variant	EPlOSAG00000007625	0.03509
1	9356882	T	G	intergenic_region	EPlOSAG00000007625-EPlOSAG00000044437	0.03509
1	9357000	C	T	downstream_gene_variant	EPlOSAG00000007625	0.03509
1	9357000	C	T	intergenic_region	EPlOSAG00000007625-EPlOSAG00000044437	0.03509
1	9357108	A	T	downstream_gene_variant	EPlOSAG00000007625	0.03509
1	9357108	A	T	intergenic_region	EPlOSAG00000007625-EPlOSAG00000044437	0.03509
1	9357338	G	A	downstream_gene_variant	EPlOSAG00000007625	0.03509
1	9357338	G	A	intergenic_region	EPlOSAG00000007625-EPlOSAG00000044437	0.03509
1	9357486	G	A	downstream_gene_variant	EPlOSAG00000007625	0.03509
1	9357486	G	A	intergenic_region	EPlOSAG00000007625-EPlOSAG00000044437	0.03509
1	9357583	G	A	downstream_gene_variant	EPlOSAG00000007625	0.03509
1	9357583	G	A	intergenic_region	EPlOSAG00000007625-EPlOSAG00000044437	0.03509
1	9357640	C	T	downstream_gene_variant	EPlOSAG00000007625	0.03509
1	9357640	C	T	intergenic_region	EPlOSAG00000007625-EPlOSAG00000044437	0.03509
1	9357736	G	A	downstream_gene_variant	EPlOSAG00000007625	0.03509
1	9357736	G	A	intergenic_region	EPlOSAG00000007625-EPlOSAG00000044437	0.03509
1	9357786	C	T	downstream_gene_variant	EPlOSAG00000007625	0.03509
1	9357786	C	T	intergenic_region	EPlOSAG00000007625-EPlOSAG00000044437	0.03509
1	9357844	C	T	downstream_gene_variant	EPlOSAG00000007625	0.03509
1	9357844	C	T	intergenic_region	EPlOSAG00000007625-EPlOSAG00000044437	0.03509
1	9357964	C	T	downstream_gene_variant	EPlOSAG00000007625	0.03509
1	9357964	C	T	intergenic_region	EPlOSAG00000007625-EPlOSAG00000044437	0.03509
1	9357965	G	A	downstream_gene_variant	EPlOSAG00000007625	0.01238
1	9357965	G	A	intergenic_region	EPlOSAG00000007625-EPlOSAG00000044437	0.01238
1	9358023	C	T	downstream_gene_variant	EPlOSAG00000007625	0.03509
1	9358023	C	T	intergenic_region	EPlOSAG00000007625-EPlOSAG00000044437	0.03509
1	9358060	G	A	downstream_gene_variant	EPlOSAG00000007625	0.03509
1	9358060	G	A	intergenic_region	EPlOSAG00000007625-EPlOSAG00000044437	0.03509
1	9358348	G	A	downstream_gene_variant	EPlOSAG00000007625	0.03509
1	9358348	G	A	intergenic_region	EPlOSAG00000007625-EPlOSAG00000044437	0.03509
1	9358443	C	T	downstream_gene_variant	EPlOSAG00000007625	0.03509
1	9358443	C	T	intergenic_region	EPlOSAG00000007625-EPlOSAG00000044437	0.03509
1	9358519	G	A	downstream_gene_variant	EPlOSAG00000007625	0.03509
1	9358519	G	A	intergenic_region	EPlOSAG00000007625-EPlOSAG00000044437	0.03509
1	9358580	C	T	downstream_gene_variant	EPlOSAG00000007625	0.03509
1	9358580	C	T	intergenic_region	EPlOSAG00000007625-EPlOSAG00000044437	0.03509
1	9358708	G	A	downstream_gene_variant	EPlOSAG00000007625	0.03509
1	9358708	G	A	intergenic_region	EPlOSAG00000007625-EPlOSAG00000044437	0.03509
1	9358754	G	C	downstream_gene_variant	EPlOSAG00000007625	0.03509
1	9358754	G	C	intergenic_region	EPlOSAG00000007625-EPlOSAG00000044437	0.03509
1	9358882	G	T	downstream_gene_variant	EPlOSAG00000007625	0.03509
1	9358882	G	T	intergenic_region	EPlOSAG00000007625-EPlOSAG00000044437	0.03509
1	9358917	C	T	downstream_gene_variant	EPlOSAG00000007625	0.03509
1	9358917	C	T	intergenic_region	EPlOSAG00000007625-EPlOSAG00000044437	0.03509
1	9359127	G	A	downstream_gene_variant	EPlOSAG00000007625	0.03509
1	9359127	G	A	intergenic_region	EPlOSAG00000007625-EPlOSAG00000044437	0.03509
1	9359220	C	T	downstream_gene_variant	EPlOSAG00000007625	0.03509
1	9359220	C	T	intergenic_region	EPlOSAG00000007625-EPlOSAG00000044437	0.03509
1	9359246	G	A	downstream_gene_variant	EPlOSAG00000007625	0.03509
1	9359246	G	A	intergenic_region	EPlOSAG00000007625-EPlOSAG00000044437	0.03509
1	9359620	T	G	downstream_gene_variant	EPlOSAG00000007625	0.03509
1	9359620	T	G	intergenic_region	EPlOSAG00000007625-EPlOSAG00000044437	0.03509
1	9359644	C	T	downstream_gene_variant	EPlOSAG00000007625	0.03509
1	9359644	C	T	intergenic_region	EPlOSAG00000007625-EPlOSAG00000044437	0.03509
1	9360079	C	T	downstream_gene_variant	EPlOSAG00000007625	0.03509
1	9360079	C	T	intergenic_region	EPlOSAG00000007625-EPlOSAG00000044437	0.03509
1	9360178	G	A	downstream_gene_variant	EPlOSAG00000007625	0.04334
1	9360178	G	A	intergenic_region	EPlOSAG00000007625-EPlOSAG00000044437	0.04334
1	9360184	C	T	downstream_gene_variant	EPlOSAG00000007625	0.04334
1	9360184	C	T	intergenic_region	EPlOSAG00000007625-EPlOSAG00000044437	0.04334
1	9360268	G	C	intergenic_region	EPlOSAG00000007625-EPlOSAG00000044437	0.03509
1	9364365	C	T	intergenic_region	EPlOSAG00000007625-EPlOSAG00000044437	0.03509
1	9364446	G	A	intergenic_region	EPlOSAG00000007625-EPlOSAG00000044437	0.03509
1	9364589	C	A	intergenic_region	EPlOSAG00000007625-EPlOSAG00000044437	0.03509
1	9364814	G	A	intergenic_region	EPlOSAG00000007625-EPlOSAG00000044437	0.03509
1	9364814	G	A	upstream_gene_variant	EPlOSAG00000044437	0.03509
1	9364863	C	T	intergenic_region	EPlOSAG00000007625-EPlOSAG00000044437	0.03509
1	9364863	C	T	upstream_gene_variant	EPlOSAG00000044437	0.03509
1	9365090	C	T	intergenic_region	EPlOSAG00000007625-EPlOSAG00000044437	0.03509
1	9365090	C	T	upstream_gene_variant	EPlOSAG00000044437	0.03509
1	9365093	C	T	intergenic_region	EPlOSAG00000007625-EPlOSAG00000044437	0.03509
1	9365093	C	T	upstream_gene_variant	EPlOSAG00000044437	0.03509
1	9365171	G	A	intergenic_region	EPlOSAG00000007625-EPlOSAG00000044437	0.03509
1	9365171	G	A	upstream_gene_variant	EPlOSAG00000044437	0.03509
1	9365210	G	A	intergenic_region	EPlOSAG00000007625-EPlOSAG00000044437	0.03509
1	9365210	G	A	upstream_gene_variant	EPlOSAG00000044437	0.03509
1	9365657	T	C	intergenic_region	EPlOSAG00000007625-EPlOSAG00000044437	0.01471
1	9365657	T	C	upstream_gene_variant	EPlOSAG00000044437	0.01471
1	9365657	T	C	upstream_gene_variant	OS01G0271000	0.01471	Mitochondrial import inner membrane translocase subunit Tim17/Tim22/Tim23 family protein [Source:Projected from Arabidopsis thaliana (AT5G63000) TAIR;Acc:AT5G63000]
1	9365738	A	T	intergenic_region	EPlOSAG00000007625-EPlOSAG00000044437	0.03509
1	9365738	A	T	upstream_gene_variant	EPlOSAG00000044437	0.03509
1	9365738	A	T	upstream_gene_variant	OS01G0271000	0.03509	Mitochondrial import inner membrane translocase subunit Tim17/Tim22/Tim23 family protein [Source:Projected from Arabidopsis thaliana (AT5G63000) TAIR;Acc:AT5G63000]
1	9366332	T	C	intergenic_region	EPlOSAG00000007625-EPlOSAG00000044437	0.03509
1	9366332	T	C	upstream_gene_variant	EPlOSAG00000044437	0.03509
1	9366332	T	C	upstream_gene_variant	OS01G0271000	0.03509	Mitochondrial import inner membrane translocase subunit Tim17/Tim22/Tim23 family protein [Source:Projected from Arabidopsis thaliana (AT5G63000) TAIR;Acc:AT5G63000]
1	9366485	C	T	intergenic_region	EPlOSAG00000007625-EPlOSAG00000044437	0.03509
1	9366485	C	T	upstream_gene_variant	EPlOSAG00000044437	0.03509
1	9366485	C	T	upstream_gene_variant	OS01G0271000	0.03509	Mitochondrial import inner membrane translocase subunit Tim17/Tim22/Tim23 family protein [Source:Projected from Arabidopsis thaliana (AT5G63000) TAIR;Acc:AT5G63000]
1	9366627	G	A	intergenic_region	EPlOSAG00000007625-EPlOSAG00000044437	0.03509
1	9366627	G	A	upstream_gene_variant	EPlOSAG00000044437	0.03509
1	9366627	G	A	upstream_gene_variant	OS01G0271000	0.03509	Mitochondrial import inner membrane translocase subunit Tim17/Tim22/Tim23 family protein [Source:Projected from Arabidopsis thaliana (AT5G63000) TAIR;Acc:AT5G63000]
1	9366714	G	A	intergenic_region	EPlOSAG00000007625-EPlOSAG00000044437	0.03509
1	9366714	G	A	upstream_gene_variant	EPlOSAG00000044437	0.03509
1	9366714	G	A	upstream_gene_variant	OS01G0271000	0.03509	Mitochondrial import inner membrane translocase subunit Tim17/Tim22/Tim23 family protein [Source:Projected from Arabidopsis thaliana (AT5G63000) TAIR;Acc:AT5G63000]
1	9367759	G	A	intergenic_region	EPlOSAG00000007625-EPlOSAG00000044437	0.03509
1	9367759	G	A	upstream_gene_variant	EPlOSAG00000044437	0.03509
1	9367759	G	A	upstream_gene_variant	OS01G0271000	0.03509	Mitochondrial import inner membrane translocase subunit Tim17/Tim22/Tim23 family protein [Source:Projected from Arabidopsis thaliana (AT5G63000) TAIR;Acc:AT5G63000]
1	9367783	G	A	intergenic_region	EPlOSAG00000007625-EPlOSAG00000044437	0.03509
1	9367783	G	A	upstream_gene_variant	EPlOSAG00000044437	0.03509
1	9367783	G	A	upstream_gene_variant	OS01G0271000	0.03509	Mitochondrial import inner membrane translocase subunit Tim17/Tim22/Tim23 family protein [Source:Projected from Arabidopsis thaliana (AT5G63000) TAIR;Acc:AT5G63000]
1	9367808	C	T	intergenic_region	EPlOSAG00000007625-EPlOSAG00000044437	0.03509
1	9367808	C	T	upstream_gene_variant	EPlOSAG00000044437	0.03509
1	9367808	C	T	upstream_gene_variant	OS01G0271000	0.03509	Mitochondrial import inner membrane translocase subunit Tim17/Tim22/Tim23 family protein [Source:Projected from Arabidopsis thaliana (AT5G63000) TAIR;Acc:AT5G63000]
1	9368030	G	A	intergenic_region	EPlOSAG00000007625-EPlOSAG00000044437	0.03509
1	9368030	G	A	upstream_gene_variant	EPlOSAG00000044437	0.03509
1	9368030	G	A	upstream_gene_variant	OS01G0271000	0.03509	Mitochondrial import inner membrane translocase subunit Tim17/Tim22/Tim23 family protein [Source:Projected from Arabidopsis thaliana (AT5G63000) TAIR;Acc:AT5G63000]
1	9369282	A	T	intergenic_region	EPlOSAG00000007625-EPlOSAG00000044437	0.03509
1	9369282	A	T	upstream_gene_variant	EPlOSAG00000044437	0.03509
1	9369282	A	T	upstream_gene_variant	OS01G0271000	0.03509	Mitochondrial import inner membrane translocase subunit Tim17/Tim22/Tim23 family protein [Source:Projected from Arabidopsis thaliana (AT5G63000) TAIR;Acc:AT5G63000]
1	9369282	A	T	downstream_gene_variant	OS01G0271200	0.03509	Os01g0271200 protein; Putative multifunctional amino acid-tRNA ligase; Uncharacterized protein [Source:UniProtKB/TrEMBL;Acc:Q9LIZ8]
1	9369439	C	T	intergenic_region	EPlOSAG00000007625-EPlOSAG00000044437	0.03509
1	9369439	C	T	upstream_gene_variant	EPlOSAG00000044437	0.03509
1	9369439	C	T	upstream_gene_variant	OS01G0271000	0.03509	Mitochondrial import inner membrane translocase subunit Tim17/Tim22/Tim23 family protein [Source:Projected from Arabidopsis thaliana (AT5G63000) TAIR;Acc:AT5G63000]
1	9369439	C	T	downstream_gene_variant	OS01G0271200	0.03509	Os01g0271200 protein; Putative multifunctional amino acid-tRNA ligase; Uncharacterized protein [Source:UniProtKB/TrEMBL;Acc:Q9LIZ8]
1	9369519	G	A	downstream_gene_variant	EPlOSAG00000002416	0.03509
1	9369519	G	A	intergenic_region	EPlOSAG00000007625-EPlOSAG00000044437	0.03509
1	9369519	G	A	upstream_gene_variant	EPlOSAG00000044437	0.03509
1	9369519	G	A	upstream_gene_variant	OS01G0271000	0.03509	Mitochondrial import inner membrane translocase subunit Tim17/Tim22/Tim23 family protein [Source:Projected from Arabidopsis thaliana (AT5G63000) TAIR;Acc:AT5G63000]
1	9369519	G	A	downstream_gene_variant	OS01G0271200	0.03509	Os01g0271200 protein; Putative multifunctional amino acid-tRNA ligase; Uncharacterized protein [Source:UniProtKB/TrEMBL;Acc:Q9LIZ8]
1	9369625	C	T	downstream_gene_variant	EPlOSAG00000002416	0.03509
1	9369625	C	T	intergenic_region	EPlOSAG00000007625-EPlOSAG00000044437	0.03509
1	9369625	C	T	upstream_gene_variant	EPlOSAG00000044437	0.03509
1	9369625	C	T	upstream_gene_variant	OS01G0271000	0.03509	Mitochondrial import inner membrane translocase subunit Tim17/Tim22/Tim23 family protein [Source:Projected from Arabidopsis thaliana (AT5G63000) TAIR;Acc:AT5G63000]
1	9369625	C	T	downstream_gene_variant	OS01G0271200	0.03509	Os01g0271200 protein; Putative multifunctional amino acid-tRNA ligase; Uncharacterized protein [Source:UniProtKB/TrEMBL;Acc:Q9LIZ8]
1	9369678	C	T	downstream_gene_variant	EPlOSAG00000002416	0.03509
1	9369678	C	T	intergenic_region	EPlOSAG00000007625-EPlOSAG00000044437	0.03509
1	9369678	C	T	upstream_gene_variant	EPlOSAG00000044437	0.03509
1	9369678	C	T	upstream_gene_variant	OS01G0271000	0.03509	Mitochondrial import inner membrane translocase subunit Tim17/Tim22/Tim23 family protein [Source:Projected from Arabidopsis thaliana (AT5G63000) TAIR;Acc:AT5G63000]
1	9369678	C	T	downstream_gene_variant	OS01G0271200	0.03509	Os01g0271200 protein; Putative multifunctional amino acid-tRNA ligase; Uncharacterized protein [Source:UniProtKB/TrEMBL;Acc:Q9LIZ8]
1	9369684	G	A	downstream_gene_variant	EPlOSAG00000002416	0.0227
1	9369684	G	A	non_coding_exon_variant	EPlOSAG00000044437	0.0227
1	9369684	G	A	upstream_gene_variant	OS01G0271000	0.0227	Mitochondrial import inner membrane translocase subunit Tim17/Tim22/Tim23 family protein [Source:Projected from Arabidopsis thaliana (AT5G63000) TAIR;Acc:AT5G63000]
1	9369684	G	A	downstream_gene_variant	OS01G0271200	0.0227	Os01g0271200 protein; Putative multifunctional amino acid-tRNA ligase; Uncharacterized protein [Source:UniProtKB/TrEMBL;Acc:Q9LIZ8]
1	9369842	T	C	downstream_gene_variant	EPlOSAG00000002416	0.03509
1	9369842	T	C	non_coding_exon_variant	EPlOSAG00000044437	0.03509
1	9369842	T	C	upstream_gene_variant	OS01G0271000	0.03509	Mitochondrial import inner membrane translocase subunit Tim17/Tim22/Tim23 family protein [Source:Projected from Arabidopsis thaliana (AT5G63000) TAIR;Acc:AT5G63000]
1	9369842	T	C	downstream_gene_variant	OS01G0271200	0.03509	Os01g0271200 protein; Putative multifunctional amino acid-tRNA ligase; Uncharacterized protein [Source:UniProtKB/TrEMBL;Acc:Q9LIZ8]
1	9370076	C	T	downstream_gene_variant	EPlOSAG00000002416	0.03509
1	9370076	C	T	downstream_gene_variant	EPlOSAG00000044437	0.03509
1	9370076	C	T	intergenic_region	EPlOSAG00000044437-OS01G0271000	0.03509
1	9370076	C	T	upstream_gene_variant	OS01G0271000	0.03509	Mitochondrial import inner membrane translocase subunit Tim17/Tim22/Tim23 family protein [Source:Projected from Arabidopsis thaliana (AT5G63000) TAIR;Acc:AT5G63000]
1	9370076	C	T	downstream_gene_variant	OS01G0271200	0.03509	Os01g0271200 protein; Putative multifunctional amino acid-tRNA ligase; Uncharacterized protein [Source:UniProtKB/TrEMBL;Acc:Q9LIZ8]
1	9370108	G	A	downstream_gene_variant	EPlOSAG00000002416	0.03509
1	9370108	G	A	downstream_gene_variant	EPlOSAG00000044437	0.03509
1	9370108	G	A	intergenic_region	EPlOSAG00000044437-OS01G0271000	0.03509
1	9370108	G	A	upstream_gene_variant	OS01G0271000	0.03509	Mitochondrial import inner membrane translocase subunit Tim17/Tim22/Tim23 family protein [Source:Projected from Arabidopsis thaliana (AT5G63000) TAIR;Acc:AT5G63000]
1	9370108	G	A	downstream_gene_variant	OS01G0271200	0.03509	Os01g0271200 protein; Putative multifunctional amino acid-tRNA ligase; Uncharacterized protein [Source:UniProtKB/TrEMBL;Acc:Q9LIZ8]
1	9370197	C	T	downstream_gene_variant	EPlOSAG00000002416	0.03509
1	9370197	C	T	downstream_gene_variant	EPlOSAG00000044437	0.03509
1	9370197	C	T	intergenic_region	EPlOSAG00000044437-OS01G0271000	0.03509
1	9370197	C	T	upstream_gene_variant	OS01G0271000	0.03509	Mitochondrial import inner membrane translocase subunit Tim17/Tim22/Tim23 family protein [Source:Projected from Arabidopsis thaliana (AT5G63000) TAIR;Acc:AT5G63000]
1	9370197	C	T	downstream_gene_variant	OS01G0271200	0.03509	Os01g0271200 protein; Putative multifunctional amino acid-tRNA ligase; Uncharacterized protein [Source:UniProtKB/TrEMBL;Acc:Q9LIZ8]
1	9370277	G	A	downstream_gene_variant	EPlOSAG00000002416	0.03509
1	9370277	G	A	downstream_gene_variant	EPlOSAG00000044437	0.03509
1	9370277	G	A	intergenic_region	EPlOSAG00000044437-OS01G0271000	0.03509
1	9370277	G	A	upstream_gene_variant	OS01G0271000	0.03509	Mitochondrial import inner membrane translocase subunit Tim17/Tim22/Tim23 family protein [Source:Projected from Arabidopsis thaliana (AT5G63000) TAIR;Acc:AT5G63000]
1	9370277	G	A	downstream_gene_variant	OS01G0271200	0.03509	Os01g0271200 protein; Putative multifunctional amino acid-tRNA ligase; Uncharacterized protein [Source:UniProtKB/TrEMBL;Acc:Q9LIZ8]
1	9372896	G	T	downstream_gene_variant	EPlOSAG00000002416	0.03509
1	9372896	G	T	downstream_gene_variant	EPlOSAG00000044437	0.03509
1	9372896	G	T	intron_variant	OS01G0271000	0.03509	Mitochondrial import inner membrane translocase subunit Tim17/Tim22/Tim23 family protein [Source:Projected from Arabidopsis thaliana (AT5G63000) TAIR;Acc:AT5G63000]
1	9372896	G	T	intragenic_variant	OS01G0271000	0.03509	Mitochondrial import inner membrane translocase subunit Tim17/Tim22/Tim23 family protein [Source:Projected from Arabidopsis thaliana (AT5G63000) TAIR;Acc:AT5G63000]
1	9372896	G	T	downstream_gene_variant	OS01G0271200	0.03509	Os01g0271200 protein; Putative multifunctional amino acid-tRNA ligase; Uncharacterized protein [Source:UniProtKB/TrEMBL;Acc:Q9LIZ8]
1	9374566	C	T	upstream_gene_variant	EPlOSAG00000002416	0.03509
1	9374566	C	T	downstream_gene_variant	EPlOSAG00000044437	0.03509
1	9374566	C	T	downstream_gene_variant	OS01G0271000	0.03509	Mitochondrial import inner membrane translocase subunit Tim17/Tim22/Tim23 family protein [Source:Projected from Arabidopsis thaliana (AT5G63000) TAIR;Acc:AT5G63000]
1	9374566	C	T	intron_variant	OS01G0271200	0.03509	Os01g0271200 protein; Putative multifunctional amino acid-tRNA ligase; Uncharacterized protein [Source:UniProtKB/TrEMBL;Acc:Q9LIZ8]
1	9374566	C	T	intragenic_variant	OS01G0271200	0.03509	Os01g0271200 protein; Putative multifunctional amino acid-tRNA ligase; Uncharacterized protein [Source:UniProtKB/TrEMBL;Acc:Q9LIZ8]
1	9374566	C	T	downstream_gene_variant	OS01G0271400	0.03509	ATP-dependent Clp protease proteolytic subunit [Source:UniProtKB/TrEMBL;Acc:Q0JNQ7]
1	9376134	C	T	upstream_gene_variant	EPlOSAG00000002416	0.03509
1	9376134	C	T	downstream_gene_variant	OS01G0271000	0.03509	Mitochondrial import inner membrane translocase subunit Tim17/Tim22/Tim23 family protein [Source:Projected from Arabidopsis thaliana (AT5G63000) TAIR;Acc:AT5G63000]
1	9376134	C	T	synonymous_variant	OS01G0271200	0.03509	Os01g0271200 protein; Putative multifunctional amino acid-tRNA ligase; Uncharacterized protein [Source:UniProtKB/TrEMBL;Acc:Q9LIZ8]
1	9376134	C	T	intragenic_variant	OS01G0271200	0.03509	Os01g0271200 protein; Putative multifunctional amino acid-tRNA ligase; Uncharacterized protein [Source:UniProtKB/TrEMBL;Acc:Q9LIZ8]
1	9376134	C	T	downstream_gene_variant	OS01G0271400	0.03509	ATP-dependent Clp protease proteolytic subunit [Source:UniProtKB/TrEMBL;Acc:Q0JNQ7]
1	9376938	G	A	upstream_gene_variant	EPlOSAG00000002416	0.03509
1	9376938	G	A	downstream_gene_variant	OS01G0271000	0.03509	Mitochondrial import inner membrane translocase subunit Tim17/Tim22/Tim23 family protein [Source:Projected from Arabidopsis thaliana (AT5G63000) TAIR;Acc:AT5G63000]
1	9376938	G	A	intron_variant	OS01G0271200	0.03509	Os01g0271200 protein; Putative multifunctional amino acid-tRNA ligase; Uncharacterized protein [Source:UniProtKB/TrEMBL;Acc:Q9LIZ8]
1	9376938	G	A	intragenic_variant	OS01G0271200	0.03509	Os01g0271200 protein; Putative multifunctional amino acid-tRNA ligase; Uncharacterized protein [Source:UniProtKB/TrEMBL;Acc:Q9LIZ8]
1	9376938	G	A	downstream_gene_variant	OS01G0271400	0.03509	ATP-dependent Clp protease proteolytic subunit [Source:UniProtKB/TrEMBL;Acc:Q0JNQ7]
1	9377130	C	T	upstream_gene_variant	EPlOSAG00000002416	0.03509
1	9377130	C	T	downstream_gene_variant	OS01G0271000	0.03509	Mitochondrial import inner membrane translocase subunit Tim17/Tim22/Tim23 family protein [Source:Projected from Arabidopsis thaliana (AT5G63000) TAIR;Acc:AT5G63000]
1	9377130	C	T	intron_variant	OS01G0271200	0.03509	Os01g0271200 protein; Putative multifunctional amino acid-tRNA ligase; Uncharacterized protein [Source:UniProtKB/TrEMBL;Acc:Q9LIZ8]
1	9377130	C	T	intragenic_variant	OS01G0271200	0.03509	Os01g0271200 protein; Putative multifunctional amino acid-tRNA ligase; Uncharacterized protein [Source:UniProtKB/TrEMBL;Acc:Q9LIZ8]
1	9377130	C	T	downstream_gene_variant	OS01G0271400	0.03509	ATP-dependent Clp protease proteolytic subunit [Source:UniProtKB/TrEMBL;Acc:Q0JNQ7]
1	9377936	T	C	upstream_gene_variant	EPlOSAG00000002416	0.03509
1	9377936	T	C	downstream_gene_variant	OS01G0271000	0.03509	Mitochondrial import inner membrane translocase subunit Tim17/Tim22/Tim23 family protein [Source:Projected from Arabidopsis thaliana (AT5G63000) TAIR;Acc:AT5G63000]
1	9377936	T	C	intron_variant	OS01G0271200	0.03509	Os01g0271200 protein; Putative multifunctional amino acid-tRNA ligase; Uncharacterized protein [Source:UniProtKB/TrEMBL;Acc:Q9LIZ8]
1	9377936	T	C	intragenic_variant	OS01G0271200	0.03509	Os01g0271200 protein; Putative multifunctional amino acid-tRNA ligase; Uncharacterized protein [Source:UniProtKB/TrEMBL;Acc:Q9LIZ8]
1	9377936	T	C	downstream_gene_variant	OS01G0271400	0.03509	ATP-dependent Clp protease proteolytic subunit [Source:UniProtKB/TrEMBL;Acc:Q0JNQ7]
1	9378903	T	C	upstream_gene_variant	EPlOSAG00000002416	0.03509
[truncated: 72,229 more rows]
