# Supplementary material for: New Genetic Loci Associated with Preharvest Sprouting and Its Evaluation Based on the Model Equation in Rice
Source: Front Plant Sci. 2017 Aug 8;8:1393. doi: 10.3389/fpls.2017.01393 (PMC5550670; doi:10.3389/fpls.2017.01393)
Supplement: Supplementary file 1 [file Supplementary_Tables.ZIP › Supplementary_table_5f.xlsx]

## Sheet: S_Table 5
Supplementary Table 5. Information about SNPs showing allele distribution between PHS resistance and susceptible accessions using Fisher's exact test Dominant model in 14 japonica rice accessions.
Chromosome	Position	Reference	Alternative	Variation type	Annotated gene	P-value	Description
1	123009	G	A	downstream_gene_variant	EPlOSAG00000024394	0.04545
1	123009	G	A	upstream_gene_variant	EPlOSAG00000024546	0.04545
1	123009	G	A	downstream_gene_variant	EPlOSAG00000049147	0.04545
1	123009	G	A	intergenic_region	EPlOSAG00000049147-EPlOSAG00000024394	0.04545
1	466150	A	G	downstream_gene_variant	EPlOSAG00000024402	0.01632
1	466150	A	G	downstream_gene_variant	OS01G0108500	0.01632	Os01g0108500 protein; Putative uncharacterized protein P0482C06.20 [Source:UniProtKB/TrEMBL;Acc:Q658B1]
1	466150	A	G	intergenic_region	OS01G0108500-EPlOSAG00000024402	0.01632
1	488735	T	C	downstream_gene_variant	EPlOSAG00000052907	0.01499
1	488735	T	C	downstream_gene_variant	OS01G0108800	0.01499	Os01g0108800 protein [Source:UniProtKB/TrEMBL;Acc:C7IWJ2]
1	488735	T	C	intergenic_region	OS01G0108800-EPlOSAG00000052907	0.01499
1	880082	T	A	intergenic_region	OS01G0116000-EPlOSAG00000000714	0.04895
1	1373797	G	A	upstream_gene_variant	EPlOSAG00000020368	0.01499
1	1373797	G	A	missense_variant	OS01G0124900	0.01499	Uncharacterized protein [Source:UniProtKB/TrEMBL;Acc:A2ZNS0]
1	1373797	G	A	intragenic_variant	OS01G0124900	0.01499	Uncharacterized protein [Source:UniProtKB/TrEMBL;Acc:A2ZNS0]
1	1373797	G	A	upstream_gene_variant	OS01G0125000	0.01499	P0044F08.8 protein [Source:UniProtKB/TrEMBL;Acc:Q9AWV2]
1	1455667	C	T	downstream_gene_variant	EPlOSAG00000052246	0.02222
1	1455667	C	T	intergenic_region	EPlOSAG00000052246-EPlOSAG00000022435	0.02222
1	1459433	A	G	downstream_gene_variant	EPlOSAG00000052246	0.02797
1	1459433	A	G	intergenic_region	EPlOSAG00000052246-EPlOSAG00000022435	0.02797
1	1774179	G	A	upstream_gene_variant	EPlOSAG00000010192	0.02797
1	1774179	G	A	intergenic_region	EPlOSAG00000010192-EPlOSAG00000023399	0.02797
1	1774179	G	A	upstream_gene_variant	EPlOSAG00000023399	0.02797
1	1774179	G	A	upstream_gene_variant	EPlOSAG00000046053	0.02797
1	1774179	G	A	upstream_gene_variant	OS01G0132050	0.02797	Os01g0132050 protein [Source:UniProtKB/TrEMBL;Acc:C7IXL2]
1	1774179	G	A	upstream_gene_variant	OS01G0132200	0.02797	Os01g0132200 protein; Putative uncharacterized protein OSJNBa0083M16.4; Putative uncharacterized protein P0504H10.35; Uncharacterized protein; cDNA clone:002-139-F12, full insert sequence [Source:UniProtKB/TrEMBL;Acc:Q5ZCM1]
1	1774179	G	A	downstream_gene_variant	OS01G0132400	0.02797	Os01g0132400 protein; Putative uncharacterized protein OSJNBa0083M16.7; Putative uncharacterized protein P0504H10.38 [Source:UniProtKB/TrEMBL;Acc:Q5ZCM0]
1	1785651	C	T	downstream_gene_variant	EPlOSAG00000011960	0.01632
1	1785651	C	T	upstream_gene_variant	EPlOSAG00000016796	0.01632
1	1785651	C	T	intergenic_region	EPlOSAG00000016796-OS01G0132700	0.01632
1	1785651	C	T	downstream_gene_variant	OS01G0132500	0.01632
1	1785651	C	T	downstream_gene_variant	OS01G0132700	0.01632	Os01g0132700 protein; Uncharacterized protein; cDNA, clone: J065187N12, full insert sequence [Source:UniProtKB/TrEMBL;Acc:Q0JQY0]
1	1786241	C	T	downstream_gene_variant	EPlOSAG00000011960	0.01632
1	1786241	C	T	upstream_gene_variant	EPlOSAG00000016796	0.01632
1	1786241	C	T	intergenic_region	EPlOSAG00000016796-OS01G0132700	0.01632
1	1786241	C	T	downstream_gene_variant	OS01G0132500	0.01632
1	1786241	C	T	downstream_gene_variant	OS01G0132700	0.01632	Os01g0132700 protein; Uncharacterized protein; cDNA, clone: J065187N12, full insert sequence [Source:UniProtKB/TrEMBL;Acc:Q0JQY0]
1	1787380	A	T	downstream_gene_variant	EPlOSAG00000011960	0.009324
1	1787380	A	T	upstream_gene_variant	EPlOSAG00000016796	0.009324
1	1787380	A	T	intergenic_region	EPlOSAG00000016796-OS01G0132700	0.009324
1	1787380	A	T	downstream_gene_variant	OS01G0132500	0.009324
1	1787380	A	T	downstream_gene_variant	OS01G0132700	0.009324	Os01g0132700 protein; Uncharacterized protein; cDNA, clone: J065187N12, full insert sequence [Source:UniProtKB/TrEMBL;Acc:Q0JQY0]
1	1794215	G	A	upstream_gene_variant	EPlOSAG00000009140	0.02506
1	1794215	G	A	intergenic_region	EPlOSAG00000009140-OS01G0132766	0.02506
1	1794215	G	A	upstream_gene_variant	OS01G0132700	0.02506	Os01g0132700 protein; Uncharacterized protein; cDNA, clone: J065187N12, full insert sequence [Source:UniProtKB/TrEMBL;Acc:Q0JQY0]
1	1794587	C	T	upstream_gene_variant	EPlOSAG00000009140	0.01632
1	1794587	C	T	intergenic_region	EPlOSAG00000009140-OS01G0132766	0.01632
1	1794587	C	T	upstream_gene_variant	OS01G0132700	0.01632	Os01g0132700 protein; Uncharacterized protein; cDNA, clone: J065187N12, full insert sequence [Source:UniProtKB/TrEMBL;Acc:Q0JQY0]
1	1796005	A	T	upstream_gene_variant	EPlOSAG00000009140	0.01632
1	1796005	A	T	intergenic_region	EPlOSAG00000009140-OS01G0132766	0.01632
1	1796005	A	T	upstream_gene_variant	OS01G0132700	0.01632	Os01g0132700 protein; Uncharacterized protein; cDNA, clone: J065187N12, full insert sequence [Source:UniProtKB/TrEMBL;Acc:Q0JQY0]
1	1800291	C	T	intergenic_region	EPlOSAG00000009140-OS01G0132766	0.01632
1	1800291	C	T	downstream_gene_variant	OS01G0132766	0.01632	Os01g0132766 protein; Putative uncharacterized protein OSJNBa0083M16.11; cDNA, clone: J100088J08, full insert sequence [Source:UniProtKB/TrEMBL;Acc:Q943S6]
1	1800758	G	A	intergenic_region	EPlOSAG00000009140-OS01G0132766	0.01632
1	1800758	G	A	downstream_gene_variant	OS01G0132766	0.01632	Os01g0132766 protein; Putative uncharacterized protein OSJNBa0083M16.11; cDNA, clone: J100088J08, full insert sequence [Source:UniProtKB/TrEMBL;Acc:Q943S6]
1	1817351	G	A	synonymous_variant	OS01G0132800	0.009324	Chloroplastic group IIB intron splicing facilitator CRS2, chloroplastic [Source:UniProtKB/Swiss-Prot;Acc:Q5ZCL8]
1	1817351	G	A	intragenic_variant	OS01G0132800	0.009324	Chloroplastic group IIB intron splicing facilitator CRS2, chloroplastic [Source:UniProtKB/Swiss-Prot;Acc:Q5ZCL8]
1	1820281	C	T	upstream_gene_variant	OS01G0132800	0.01632	Chloroplastic group IIB intron splicing facilitator CRS2, chloroplastic [Source:UniProtKB/Swiss-Prot;Acc:Q5ZCL8]
1	1820281	C	T	intergenic_region	OS01G0132800-EPlOSAG00000026519	0.01632
1	1829580	G	T	downstream_gene_variant	EPlOSAG00000026519	0.02506
1	1829580	G	T	upstream_gene_variant	EPlOSAG00000052220	0.02506
1	1829580	G	T	intergenic_region	EPlOSAG00000052220-OS01G0133100	0.02506
1	1829580	G	T	upstream_gene_variant	OS01G0133100	0.02506	Os01g0133100 protein [Source:UniProtKB/TrEMBL;Acc:Q0JQX8]
1	1829580	G	T	upstream_gene_variant	OS01G0133100	0.02506	Os01g0133100 protein [Source:UniProtKB/TrEMBL;Acc:Q0JQX8]
1	1829581	C	T	downstream_gene_variant	EPlOSAG00000026519	0.02506
1	1829581	C	T	upstream_gene_variant	EPlOSAG00000052220	0.02506
1	1829581	C	T	intergenic_region	EPlOSAG00000052220-OS01G0133100	0.02506
1	1829581	C	T	upstream_gene_variant	OS01G0133100	0.02506	Os01g0133100 protein [Source:UniProtKB/TrEMBL;Acc:Q0JQX8]
1	1829581	C	T	upstream_gene_variant	OS01G0133100	0.02506	Os01g0133100 protein [Source:UniProtKB/TrEMBL;Acc:Q0JQX8]
1	1831797	G	T	downstream_gene_variant	EPlOSAG00000022936	0.009324
1	1831797	G	T	intergenic_region	EPlOSAG00000052220-OS01G0133100	0.009324
1	1831797	G	T	upstream_gene_variant	OS01G0133100	0.009324	Os01g0133100 protein [Source:UniProtKB/TrEMBL;Acc:Q0JQX8]
1	1831797	G	T	upstream_gene_variant	OS01G0133100	0.009324	Os01g0133100 protein [Source:UniProtKB/TrEMBL;Acc:Q0JQX8]
1	1832348	A	G	downstream_gene_variant	EPlOSAG00000022936	0.02797
1	1832348	A	G	intergenic_region	EPlOSAG00000052220-OS01G0133100	0.02797
1	1832348	A	G	upstream_gene_variant	OS01G0133100	0.02797	Os01g0133100 protein [Source:UniProtKB/TrEMBL;Acc:Q0JQX8]
1	1832348	A	G	upstream_gene_variant	OS01G0133100	0.02797	Os01g0133100 protein [Source:UniProtKB/TrEMBL;Acc:Q0JQX8]
1	1843417	A	G	non_coding_exon_variant	EPlOSAG00000018164	0.02797
1	1843417	A	G	downstream_gene_variant	EPlOSAG00000022783	0.02797
1	1843417	A	G	upstream_gene_variant	OS01G0133200	0.02797	Os01g0133200 protein; Putative uncharacterized protein OSJNBa0083M16.18; cDNA clone:001-010-H04, full insert sequence [Source:UniProtKB/TrEMBL;Acc:Q943S3]
1	1843417	A	G	upstream_gene_variant	OS01G0133400	0.02797	Os01g0133400 protein [Source:UniProtKB/TrEMBL;Acc:Q0JQX6]
1	1856046	G	A	upstream_gene_variant	EPlOSAG00000037271	0.009324
1	1856046	G	A	downstream_gene_variant	EPlOSAG00000037886	0.009324
1	1856046	G	A	3_prime_UTR_variant	OS01G0133500	0.009324	Putative uncharacterized protein OSJNBa0083M16.21-2 [Source:UniProtKB/TrEMBL;Acc:Q5ZCN0]
1	1856046	G	A	downstream_gene_variant	OS01G0133500	0.009324	Putative uncharacterized protein OSJNBa0083M16.21-2 [Source:UniProtKB/TrEMBL;Acc:Q5ZCN0]
1	1856046	G	A	intragenic_variant	OS01G0133500	0.009324	Putative uncharacterized protein OSJNBa0083M16.21-2 [Source:UniProtKB/TrEMBL;Acc:Q5ZCN0]
1	1856046	G	A	upstream_gene_variant	OS01G0133600	0.009324	Putative uncharacterized protein OSJNBa0083M16.22; Uncharacterized protein [Source:UniProtKB/TrEMBL;Acc:Q5ZCL9]
1	1856046	G	A	downstream_gene_variant	OS01G0133650	0.009324
1	1862342	C	A	downstream_gene_variant	EPlOSAG00000002487	0.02797
1	1862342	C	A	downstream_gene_variant	OS01G0133600	0.02797	Putative uncharacterized protein OSJNBa0083M16.22; Uncharacterized protein [Source:UniProtKB/TrEMBL;Acc:Q5ZCL9]
1	1862342	C	A	intergenic_region	OS01G0133600-OS01G0133700	0.02797
1	1862342	C	A	upstream_gene_variant	OS01G0133650	0.02797
1	1862342	C	A	upstream_gene_variant	OS01G0133700	0.02797
1	1862342	C	A	downstream_gene_variant	OS01G0133799	0.02797
1	1955362	T	C	downstream_gene_variant	OS01G0136200	0.02797	16.9 kDa class I heat shock protein 2 [Source:UniProtKB/Swiss-Prot;Acc:Q943E6]
1	1955362	T	C	3_prime_UTR_variant	OS01G0136300	0.02797	Os01g0136300 protein; Putative uncharacterized protein P0443D08.9; Uncharacterized protein; cDNA clone:001-102-H06, full insert sequence [Source:UniProtKB/TrEMBL;Acc:Q5ZC68]
1	1955362	T	C	intragenic_variant	OS01G0136300	0.02797	Os01g0136300 protein; Putative uncharacterized protein P0443D08.9; Uncharacterized protein; cDNA clone:001-102-H06, full insert sequence [Source:UniProtKB/TrEMBL;Acc:Q5ZC68]
1	1955362	T	C	downstream_gene_variant	OS01G0136400	0.02797	Os01g0136400 protein; Serine/threonine-specific protein kinase-like; cDNA clone:J013020L24, full insert sequence [Source:UniProtKB/TrEMBL;Acc:Q5ZC67]
1	1970058	G	A	downstream_gene_variant	EPlOSAG00000018043	0.01515
1	1970058	G	A	intergenic_region	EPlOSAG00000018043-OS01G0136600	0.01515
1	1970058	G	A	upstream_gene_variant	OS01G0136400	0.01515	Os01g0136400 protein; Serine/threonine-specific protein kinase-like; cDNA clone:J013020L24, full insert sequence [Source:UniProtKB/TrEMBL;Acc:Q5ZC67]
1	1970058	G	A	downstream_gene_variant	OS01G0136502	0.01515
1	1970058	G	A	upstream_gene_variant	OS01G0136600	0.01515
1	1970058	G	A	downstream_gene_variant	OS01G0136700	0.01515	Os01g0136700 protein [Source:UniProtKB/TrEMBL;Acc:C7IXL4]
1	1990876	T	C	downstream_gene_variant	EPlOSAG00000050942	0.01515
1	1990876	T	C	downstream_gene_variant	OS01G0136900	0.01515	Putative receptor serine/threonine kinase PR5K; Uncharacterized protein [Source:UniProtKB/TrEMBL;Acc:Q5ZC63]
1	1990876	T	C	intron_variant	OS01G0137125	0.01515
1	1990876	T	C	intragenic_variant	OS01G0137125	0.01515
1	1990876	T	C	downstream_gene_variant	OS01G0137150	0.01515
1	1990876	T	C	upstream_gene_variant	OS01G0137200	0.01515
1	1990876	T	C	upstream_gene_variant	OS01G0137232	0.01515
1	1990876	T	C	upstream_gene_variant	OS01G0137250	0.01515	Os01g0137200 protein; Uncharacterized protein [Source:UniProtKB/TrEMBL;Acc:Q0JQV1]
1	1990876	T	C	intron_variant	OS01G0137400	0.01515	Os01g0137400 protein [Source:UniProtKB/TrEMBL;Acc:C7IW79]
1	1990876	T	C	intragenic_variant	OS01G0137400	0.01515	Os01g0137400 protein [Source:UniProtKB/TrEMBL;Acc:C7IW79]
1	1992319	A	G	downstream_gene_variant	EPlOSAG00000050942	0.01515
1	1992319	A	G	intron_variant	OS01G0137125	0.01515
1	1992319	A	G	intragenic_variant	OS01G0137125	0.01515
1	1992319	A	G	non_coding_exon_variant	OS01G0137150	0.01515
1	1992319	A	G	upstream_gene_variant	OS01G0137200	0.01515
1	1992319	A	G	upstream_gene_variant	OS01G0137250	0.01515	Os01g0137200 protein; Uncharacterized protein [Source:UniProtKB/TrEMBL;Acc:Q0JQV1]
1	1992319	A	G	intron_variant	OS01G0137400	0.01515	Os01g0137400 protein [Source:UniProtKB/TrEMBL;Acc:C7IW79]
1	1992319	A	G	intragenic_variant	OS01G0137400	0.01515	Os01g0137400 protein [Source:UniProtKB/TrEMBL;Acc:C7IW79]
1	2005640	C	T	upstream_gene_variant	OS01G0137300	0.01515	Os01g0137350 protein [Source:UniProtKB/TrEMBL;Acc:C7IW78]
1	2005640	C	T	intergenic_region	OS01G0137300-EPlOSAG00000018036	0.01515
1	2005640	C	T	downstream_gene_variant	OS01G0137400	0.01515	Os01g0137400 protein [Source:UniProtKB/TrEMBL;Acc:C7IW79]
1	2023652	C	T	downstream_gene_variant	EPlOSAG00000017814	0.01515
1	2023652	C	T	downstream_gene_variant	EPlOSAG00000035813	0.01515
1	2023652	C	T	intergenic_region	EPlOSAG00000035813-OS01G0137700	0.01515
1	2023652	C	T	upstream_gene_variant	EPlOSAG00000036862	0.01515
1	2023652	C	T	upstream_gene_variant	OS01G0137550	0.01515
1	2023652	C	T	upstream_gene_variant	OS01G0137700	0.01515	Os01g0137700 protein; Uncharacterized protein; cDNA clone:J013130L23, full insert sequence [Source:UniProtKB/TrEMBL;Acc:Q0JQU7]
1	2023652	C	T	downstream_gene_variant	OS01G0137750	0.01515
1	2040466	C	G	upstream_gene_variant	OS01G0137875	0.04895
1	2040466	C	G	downstream_gene_variant	OS01G0137950	0.04895	Uncharacterized protein [Source:UniProtKB/TrEMBL;Acc:B9EZE5]
1	2040466	C	G	intergenic_region	OS01G0137950-OS01G0138000	0.04895
1	2040466	C	G	downstream_gene_variant	OS01G0138000	0.04895
1	2070746	A	T	downstream_gene_variant	EPlOSAG00000007128	0.02797
1	2070746	A	T	intergenic_region	EPlOSAG00000007128-OS01G0138800	0.02797
1	2070746	A	T	upstream_gene_variant	OS01G0138600	0.02797	Os01g0138600 protein; cDNA clone:J023144O06, full insert sequence [Source:UniProtKB/TrEMBL;Acc:Q0JQU2]
1	2070746	A	T	upstream_gene_variant	OS01G0138800	0.02797	Os01g0138800 protein; Putative uncharacterized protein P0443D08.44 [Source:UniProtKB/TrEMBL;Acc:Q5ZC52]
1	2070746	A	T	downstream_gene_variant	OS01G0138900	0.02797	Cis,cis-muconate cycloisomerase-like; Os01g0138900 protein [Source:UniProtKB/TrEMBL;Acc:Q5ZC51]
1	2070750	G	A	downstream_gene_variant	EPlOSAG00000007128	0.002331
1	2070750	G	A	intergenic_region	EPlOSAG00000007128-OS01G0138800	0.002331
1	2070750	G	A	upstream_gene_variant	OS01G0138600	0.002331	Os01g0138600 protein; cDNA clone:J023144O06, full insert sequence [Source:UniProtKB/TrEMBL;Acc:Q0JQU2]
1	2070750	G	A	upstream_gene_variant	OS01G0138800	0.002331	Os01g0138800 protein; Putative uncharacterized protein P0443D08.44 [Source:UniProtKB/TrEMBL;Acc:Q5ZC52]
1	2070750	G	A	downstream_gene_variant	OS01G0138900	0.002331	Cis,cis-muconate cycloisomerase-like; Os01g0138900 protein [Source:UniProtKB/TrEMBL;Acc:Q5ZC51]
1	2070894	A	G	downstream_gene_variant	EPlOSAG00000007128	0.004079
1	2070894	A	G	intergenic_region	EPlOSAG00000007128-OS01G0138800	0.004079
1	2070894	A	G	upstream_gene_variant	OS01G0138600	0.004079	Os01g0138600 protein; cDNA clone:J023144O06, full insert sequence [Source:UniProtKB/TrEMBL;Acc:Q0JQU2]
1	2070894	A	G	upstream_gene_variant	OS01G0138800	0.004079	Os01g0138800 protein; Putative uncharacterized protein P0443D08.44 [Source:UniProtKB/TrEMBL;Acc:Q5ZC52]
1	2070894	A	G	downstream_gene_variant	OS01G0138900	0.004079	Cis,cis-muconate cycloisomerase-like; Os01g0138900 protein [Source:UniProtKB/TrEMBL;Acc:Q5ZC51]
1	2071305	G	A	downstream_gene_variant	EPlOSAG00000007128	0.004079
1	2071305	G	A	intergenic_region	EPlOSAG00000007128-OS01G0138800	0.004079
1	2071305	G	A	upstream_gene_variant	OS01G0138800	0.004079	Os01g0138800 protein; Putative uncharacterized protein P0443D08.44 [Source:UniProtKB/TrEMBL;Acc:Q5ZC52]
1	2071305	G	A	downstream_gene_variant	OS01G0138900	0.004079	Cis,cis-muconate cycloisomerase-like; Os01g0138900 protein [Source:UniProtKB/TrEMBL;Acc:Q5ZC51]
1	2071464	C	T	downstream_gene_variant	EPlOSAG00000007128	0.004079
1	2071464	C	T	intergenic_region	EPlOSAG00000007128-OS01G0138800	0.004079
1	2071464	C	T	upstream_gene_variant	OS01G0138800	0.004079	Os01g0138800 protein; Putative uncharacterized protein P0443D08.44 [Source:UniProtKB/TrEMBL;Acc:Q5ZC52]
1	2071464	C	T	downstream_gene_variant	OS01G0138900	0.004079	Cis,cis-muconate cycloisomerase-like; Os01g0138900 protein [Source:UniProtKB/TrEMBL;Acc:Q5ZC51]
1	2071556	G	A	intergenic_region	EPlOSAG00000007128-OS01G0138800	0.002331
1	2071556	G	A	upstream_gene_variant	OS01G0138800	0.002331	Os01g0138800 protein; Putative uncharacterized protein P0443D08.44 [Source:UniProtKB/TrEMBL;Acc:Q5ZC52]
1	2071556	G	A	downstream_gene_variant	OS01G0138900	0.002331	Cis,cis-muconate cycloisomerase-like; Os01g0138900 protein [Source:UniProtKB/TrEMBL;Acc:Q5ZC51]
1	2071661	T	C	intergenic_region	EPlOSAG00000007128-OS01G0138800	0.002331
1	2071661	T	C	upstream_gene_variant	OS01G0138800	0.002331	Os01g0138800 protein; Putative uncharacterized protein P0443D08.44 [Source:UniProtKB/TrEMBL;Acc:Q5ZC52]
1	2071661	T	C	downstream_gene_variant	OS01G0138900	0.002331	Cis,cis-muconate cycloisomerase-like; Os01g0138900 protein [Source:UniProtKB/TrEMBL;Acc:Q5ZC51]
1	2071716	A	C	intergenic_region	EPlOSAG00000007128-OS01G0138800	0.009324
1	2071716	A	C	upstream_gene_variant	OS01G0138800	0.009324	Os01g0138800 protein; Putative uncharacterized protein P0443D08.44 [Source:UniProtKB/TrEMBL;Acc:Q5ZC52]
1	2071716	A	C	downstream_gene_variant	OS01G0138900	0.009324	Cis,cis-muconate cycloisomerase-like; Os01g0138900 protein [Source:UniProtKB/TrEMBL;Acc:Q5ZC51]
1	2072326	G	T	missense_variant	OS01G0138800	0.002331	Os01g0138800 protein; Putative uncharacterized protein P0443D08.44 [Source:UniProtKB/TrEMBL;Acc:Q5ZC52]
1	2072326	G	T	intragenic_variant	OS01G0138800	0.002331	Os01g0138800 protein; Putative uncharacterized protein P0443D08.44 [Source:UniProtKB/TrEMBL;Acc:Q5ZC52]
1	2072326	G	T	downstream_gene_variant	OS01G0138900	0.002331	Cis,cis-muconate cycloisomerase-like; Os01g0138900 protein [Source:UniProtKB/TrEMBL;Acc:Q5ZC51]
1	2072367	T	C	synonymous_variant	OS01G0138800	0.02797	Os01g0138800 protein; Putative uncharacterized protein P0443D08.44 [Source:UniProtKB/TrEMBL;Acc:Q5ZC52]
1	2072367	T	C	intragenic_variant	OS01G0138800	0.02797	Os01g0138800 protein; Putative uncharacterized protein P0443D08.44 [Source:UniProtKB/TrEMBL;Acc:Q5ZC52]
1	2072367	T	C	downstream_gene_variant	OS01G0138900	0.02797	Cis,cis-muconate cycloisomerase-like; Os01g0138900 protein [Source:UniProtKB/TrEMBL;Acc:Q5ZC51]
1	2072665	G	T	stop_gained	OS01G0138800	0.002331	Os01g0138800 protein; Putative uncharacterized protein P0443D08.44 [Source:UniProtKB/TrEMBL;Acc:Q5ZC52]
1	2072665	G	T	intragenic_variant	OS01G0138800	0.002331	Os01g0138800 protein; Putative uncharacterized protein P0443D08.44 [Source:UniProtKB/TrEMBL;Acc:Q5ZC52]
1	2072665	G	T	downstream_gene_variant	OS01G0138900	0.002331	Cis,cis-muconate cycloisomerase-like; Os01g0138900 protein [Source:UniProtKB/TrEMBL;Acc:Q5ZC51]
1	2072666	A	T	missense_variant	OS01G0138800	0.002331	Os01g0138800 protein; Putative uncharacterized protein P0443D08.44 [Source:UniProtKB/TrEMBL;Acc:Q5ZC52]
1	2072666	A	T	intragenic_variant	OS01G0138800	0.002331	Os01g0138800 protein; Putative uncharacterized protein P0443D08.44 [Source:UniProtKB/TrEMBL;Acc:Q5ZC52]
1	2072666	A	T	downstream_gene_variant	OS01G0138900	0.002331	Cis,cis-muconate cycloisomerase-like; Os01g0138900 protein [Source:UniProtKB/TrEMBL;Acc:Q5ZC51]
1	2072700	C	T	synonymous_variant	OS01G0138800	0.002331	Os01g0138800 protein; Putative uncharacterized protein P0443D08.44 [Source:UniProtKB/TrEMBL;Acc:Q5ZC52]
1	2072700	C	T	intragenic_variant	OS01G0138800	0.002331	Os01g0138800 protein; Putative uncharacterized protein P0443D08.44 [Source:UniProtKB/TrEMBL;Acc:Q5ZC52]
1	2072700	C	T	downstream_gene_variant	OS01G0138900	0.002331	Cis,cis-muconate cycloisomerase-like; Os01g0138900 protein [Source:UniProtKB/TrEMBL;Acc:Q5ZC51]
1	2073706	G	A	downstream_gene_variant	OS01G0138800	0.002331	Os01g0138800 protein; Putative uncharacterized protein P0443D08.44 [Source:UniProtKB/TrEMBL;Acc:Q5ZC52]
1	2073706	G	A	intergenic_region	OS01G0138800-OS01G0138900	0.002331
1	2073706	G	A	downstream_gene_variant	OS01G0138900	0.002331	Cis,cis-muconate cycloisomerase-like; Os01g0138900 protein [Source:UniProtKB/TrEMBL;Acc:Q5ZC51]
1	2073713	A	T	downstream_gene_variant	OS01G0138800	0.009324	Os01g0138800 protein; Putative uncharacterized protein P0443D08.44 [Source:UniProtKB/TrEMBL;Acc:Q5ZC52]
1	2073713	A	T	intergenic_region	OS01G0138800-OS01G0138900	0.009324
1	2073713	A	T	downstream_gene_variant	OS01G0138900	0.009324	Cis,cis-muconate cycloisomerase-like; Os01g0138900 protein [Source:UniProtKB/TrEMBL;Acc:Q5ZC51]
1	2074111	T	G	downstream_gene_variant	OS01G0138800	0.02797	Os01g0138800 protein; Putative uncharacterized protein P0443D08.44 [Source:UniProtKB/TrEMBL;Acc:Q5ZC52]
1	2074111	T	G	intergenic_region	OS01G0138800-OS01G0138900	0.02797
1	2074111	T	G	downstream_gene_variant	OS01G0138900	0.02797	Cis,cis-muconate cycloisomerase-like; Os01g0138900 protein [Source:UniProtKB/TrEMBL;Acc:Q5ZC51]
1	2074224	A	G	downstream_gene_variant	OS01G0138800	0.002331	Os01g0138800 protein; Putative uncharacterized protein P0443D08.44 [Source:UniProtKB/TrEMBL;Acc:Q5ZC52]
1	2074224	A	G	intergenic_region	OS01G0138800-OS01G0138900	0.002331
1	2074224	A	G	downstream_gene_variant	OS01G0138900	0.002331	Cis,cis-muconate cycloisomerase-like; Os01g0138900 protein [Source:UniProtKB/TrEMBL;Acc:Q5ZC51]
1	2074373	C	T	downstream_gene_variant	OS01G0138800	0.02797	Os01g0138800 protein; Putative uncharacterized protein P0443D08.44 [Source:UniProtKB/TrEMBL;Acc:Q5ZC52]
1	2074373	C	T	intergenic_region	OS01G0138800-OS01G0138900	0.02797
1	2074373	C	T	downstream_gene_variant	OS01G0138900	0.02797	Cis,cis-muconate cycloisomerase-like; Os01g0138900 protein [Source:UniProtKB/TrEMBL;Acc:Q5ZC51]
1	2074452	A	C	downstream_gene_variant	OS01G0138800	0.02797	Os01g0138800 protein; Putative uncharacterized protein P0443D08.44 [Source:UniProtKB/TrEMBL;Acc:Q5ZC52]
1	2074452	A	C	intergenic_region	OS01G0138800-OS01G0138900	0.02797
1	2074452	A	C	downstream_gene_variant	OS01G0138900	0.02797	Cis,cis-muconate cycloisomerase-like; Os01g0138900 protein [Source:UniProtKB/TrEMBL;Acc:Q5ZC51]
1	2074491	T	C	downstream_gene_variant	OS01G0138800	0.02797	Os01g0138800 protein; Putative uncharacterized protein P0443D08.44 [Source:UniProtKB/TrEMBL;Acc:Q5ZC52]
1	2074491	T	C	intergenic_region	OS01G0138800-OS01G0138900	0.02797
1	2074491	T	C	downstream_gene_variant	OS01G0138900	0.02797	Cis,cis-muconate cycloisomerase-like; Os01g0138900 protein [Source:UniProtKB/TrEMBL;Acc:Q5ZC51]
1	2074504	T	C	downstream_gene_variant	OS01G0138800	0.002331	Os01g0138800 protein; Putative uncharacterized protein P0443D08.44 [Source:UniProtKB/TrEMBL;Acc:Q5ZC52]
1	2074504	T	C	intergenic_region	OS01G0138800-OS01G0138900	0.002331
1	2074504	T	C	downstream_gene_variant	OS01G0138900	0.002331	Cis,cis-muconate cycloisomerase-like; Os01g0138900 protein [Source:UniProtKB/TrEMBL;Acc:Q5ZC51]
1	2074744	G	A	downstream_gene_variant	OS01G0138800	0.002331	Os01g0138800 protein; Putative uncharacterized protein P0443D08.44 [Source:UniProtKB/TrEMBL;Acc:Q5ZC52]
1	2074744	G	A	intergenic_region	OS01G0138800-OS01G0138900	0.002331
1	2074744	G	A	downstream_gene_variant	OS01G0138900	0.002331	Cis,cis-muconate cycloisomerase-like; Os01g0138900 protein [Source:UniProtKB/TrEMBL;Acc:Q5ZC51]
1	2074898	A	C	downstream_gene_variant	OS01G0138800	0.02797	Os01g0138800 protein; Putative uncharacterized protein P0443D08.44 [Source:UniProtKB/TrEMBL;Acc:Q5ZC52]
1	2074898	A	C	3_prime_UTR_variant	OS01G0138900	0.02797	Cis,cis-muconate cycloisomerase-like; Os01g0138900 protein [Source:UniProtKB/TrEMBL;Acc:Q5ZC51]
1	2074898	A	C	intragenic_variant	OS01G0138900	0.02797	Cis,cis-muconate cycloisomerase-like; Os01g0138900 protein [Source:UniProtKB/TrEMBL;Acc:Q5ZC51]
1	2075443	C	T	downstream_gene_variant	OS01G0138800	0.002331	Os01g0138800 protein; Putative uncharacterized protein P0443D08.44 [Source:UniProtKB/TrEMBL;Acc:Q5ZC52]
1	2075443	C	T	synonymous_variant	OS01G0138900	0.002331	Cis,cis-muconate cycloisomerase-like; Os01g0138900 protein [Source:UniProtKB/TrEMBL;Acc:Q5ZC51]
1	2075443	C	T	intragenic_variant	OS01G0138900	0.002331	Cis,cis-muconate cycloisomerase-like; Os01g0138900 protein [Source:UniProtKB/TrEMBL;Acc:Q5ZC51]
1	2075443	C	T	upstream_gene_variant	OS01G0139000	0.002331	Reticulon-like protein [Source:UniProtKB/TrEMBL;Acc:Q5ZC50]
1	2075771	A	C	downstream_gene_variant	OS01G0138800	0.02797	Os01g0138800 protein; Putative uncharacterized protein P0443D08.44 [Source:UniProtKB/TrEMBL;Acc:Q5ZC52]
1	2075771	A	C	intron_variant	OS01G0138900	0.02797	Cis,cis-muconate cycloisomerase-like; Os01g0138900 protein [Source:UniProtKB/TrEMBL;Acc:Q5ZC51]
1	2075771	A	C	intragenic_variant	OS01G0138900	0.02797	Cis,cis-muconate cycloisomerase-like; Os01g0138900 protein [Source:UniProtKB/TrEMBL;Acc:Q5ZC51]
1	2075771	A	C	upstream_gene_variant	OS01G0139000	0.02797	Reticulon-like protein [Source:UniProtKB/TrEMBL;Acc:Q5ZC50]
1	2075870	C	T	downstream_gene_variant	OS01G0138800	0.009324	Os01g0138800 protein; Putative uncharacterized protein P0443D08.44 [Source:UniProtKB/TrEMBL;Acc:Q5ZC52]
1	2075870	C	T	synonymous_variant	OS01G0138900	0.009324	Cis,cis-muconate cycloisomerase-like; Os01g0138900 protein [Source:UniProtKB/TrEMBL;Acc:Q5ZC51]
1	2075870	C	T	intragenic_variant	OS01G0138900	0.009324	Cis,cis-muconate cycloisomerase-like; Os01g0138900 protein [Source:UniProtKB/TrEMBL;Acc:Q5ZC51]
1	2075870	C	T	upstream_gene_variant	OS01G0139000	0.009324	Reticulon-like protein [Source:UniProtKB/TrEMBL;Acc:Q5ZC50]
1	2075877	C	T	downstream_gene_variant	OS01G0138800	0.002331	Os01g0138800 protein; Putative uncharacterized protein P0443D08.44 [Source:UniProtKB/TrEMBL;Acc:Q5ZC52]
1	2075877	C	T	missense_variant	OS01G0138900	0.002331	Cis,cis-muconate cycloisomerase-like; Os01g0138900 protein [Source:UniProtKB/TrEMBL;Acc:Q5ZC51]
1	2075877	C	T	intragenic_variant	OS01G0138900	0.002331	Cis,cis-muconate cycloisomerase-like; Os01g0138900 protein [Source:UniProtKB/TrEMBL;Acc:Q5ZC51]
1	2075877	C	T	upstream_gene_variant	OS01G0139000	0.002331	Reticulon-like protein [Source:UniProtKB/TrEMBL;Acc:Q5ZC50]
1	2075969	C	T	downstream_gene_variant	OS01G0138800	0.02797	Os01g0138800 protein; Putative uncharacterized protein P0443D08.44 [Source:UniProtKB/TrEMBL;Acc:Q5ZC52]
1	2075969	C	T	missense_variant	OS01G0138900	0.02797	Cis,cis-muconate cycloisomerase-like; Os01g0138900 protein [Source:UniProtKB/TrEMBL;Acc:Q5ZC51]
1	2075969	C	T	intragenic_variant	OS01G0138900	0.02797	Cis,cis-muconate cycloisomerase-like; Os01g0138900 protein [Source:UniProtKB/TrEMBL;Acc:Q5ZC51]
1	2075969	C	T	upstream_gene_variant	OS01G0139000	0.02797	Reticulon-like protein [Source:UniProtKB/TrEMBL;Acc:Q5ZC50]
1	2076354	G	A	downstream_gene_variant	OS01G0138800	0.009324	Os01g0138800 protein; Putative uncharacterized protein P0443D08.44 [Source:UniProtKB/TrEMBL;Acc:Q5ZC52]
1	2076354	G	A	missense_variant	OS01G0138900	0.009324	Cis,cis-muconate cycloisomerase-like; Os01g0138900 protein [Source:UniProtKB/TrEMBL;Acc:Q5ZC51]
1	2076354	G	A	intragenic_variant	OS01G0138900	0.009324	Cis,cis-muconate cycloisomerase-like; Os01g0138900 protein [Source:UniProtKB/TrEMBL;Acc:Q5ZC51]
1	2076354	G	A	upstream_gene_variant	OS01G0139000	0.009324	Reticulon-like protein [Source:UniProtKB/TrEMBL;Acc:Q5ZC50]
1	2076602	C	T	downstream_gene_variant	OS01G0138800	0.002331	Os01g0138800 protein; Putative uncharacterized protein P0443D08.44 [Source:UniProtKB/TrEMBL;Acc:Q5ZC52]
1	2076602	C	T	synonymous_variant	OS01G0138900	0.002331	Cis,cis-muconate cycloisomerase-like; Os01g0138900 protein [Source:UniProtKB/TrEMBL;Acc:Q5ZC51]
1	2076602	C	T	intragenic_variant	OS01G0138900	0.002331	Cis,cis-muconate cycloisomerase-like; Os01g0138900 protein [Source:UniProtKB/TrEMBL;Acc:Q5ZC51]
1	2076602	C	T	upstream_gene_variant	OS01G0139000	0.002331	Reticulon-like protein [Source:UniProtKB/TrEMBL;Acc:Q5ZC50]
1	2077005	T	G	downstream_gene_variant	OS01G0138800	0.009324	Os01g0138800 protein; Putative uncharacterized protein P0443D08.44 [Source:UniProtKB/TrEMBL;Acc:Q5ZC52]
1	2077005	T	G	intron_variant	OS01G0138900	0.009324	Cis,cis-muconate cycloisomerase-like; Os01g0138900 protein [Source:UniProtKB/TrEMBL;Acc:Q5ZC51]
1	2077005	T	G	intragenic_variant	OS01G0138900	0.009324	Cis,cis-muconate cycloisomerase-like; Os01g0138900 protein [Source:UniProtKB/TrEMBL;Acc:Q5ZC51]
1	2077005	T	G	upstream_gene_variant	OS01G0139000	0.009324	Reticulon-like protein [Source:UniProtKB/TrEMBL;Acc:Q5ZC50]
1	2077034	A	C	downstream_gene_variant	OS01G0138800	0.002331	Os01g0138800 protein; Putative uncharacterized protein P0443D08.44 [Source:UniProtKB/TrEMBL;Acc:Q5ZC52]
1	2077034	A	C	intron_variant	OS01G0138900	0.002331	Cis,cis-muconate cycloisomerase-like; Os01g0138900 protein [Source:UniProtKB/TrEMBL;Acc:Q5ZC51]
1	2077034	A	C	intragenic_variant	OS01G0138900	0.002331	Cis,cis-muconate cycloisomerase-like; Os01g0138900 protein [Source:UniProtKB/TrEMBL;Acc:Q5ZC51]
1	2077034	A	C	upstream_gene_variant	OS01G0139000	0.002331	Reticulon-like protein [Source:UniProtKB/TrEMBL;Acc:Q5ZC50]
1	2077039	A	G	downstream_gene_variant	OS01G0138800	0.002331	Os01g0138800 protein; Putative uncharacterized protein P0443D08.44 [Source:UniProtKB/TrEMBL;Acc:Q5ZC52]
1	2077039	A	G	intron_variant	OS01G0138900	0.002331	Cis,cis-muconate cycloisomerase-like; Os01g0138900 protein [Source:UniProtKB/TrEMBL;Acc:Q5ZC51]
1	2077039	A	G	intragenic_variant	OS01G0138900	0.002331	Cis,cis-muconate cycloisomerase-like; Os01g0138900 protein [Source:UniProtKB/TrEMBL;Acc:Q5ZC51]
1	2077039	A	G	upstream_gene_variant	OS01G0139000	0.002331	Reticulon-like protein [Source:UniProtKB/TrEMBL;Acc:Q5ZC50]
1	2077094	C	A	downstream_gene_variant	OS01G0138800	0.002331	Os01g0138800 protein; Putative uncharacterized protein P0443D08.44 [Source:UniProtKB/TrEMBL;Acc:Q5ZC52]
1	2077094	C	A	intron_variant	OS01G0138900	0.002331	Cis,cis-muconate cycloisomerase-like; Os01g0138900 protein [Source:UniProtKB/TrEMBL;Acc:Q5ZC51]
1	2077094	C	A	intragenic_variant	OS01G0138900	0.002331	Cis,cis-muconate cycloisomerase-like; Os01g0138900 protein [Source:UniProtKB/TrEMBL;Acc:Q5ZC51]
1	2077094	C	A	upstream_gene_variant	OS01G0139000	0.002331	Reticulon-like protein [Source:UniProtKB/TrEMBL;Acc:Q5ZC50]
1	2077505	A	G	downstream_gene_variant	OS01G0138800	0.004662	Os01g0138800 protein; Putative uncharacterized protein P0443D08.44 [Source:UniProtKB/TrEMBL;Acc:Q5ZC52]
1	2077505	A	G	synonymous_variant	OS01G0138900	0.004662	Cis,cis-muconate cycloisomerase-like; Os01g0138900 protein [Source:UniProtKB/TrEMBL;Acc:Q5ZC51]
1	2077505	A	G	intragenic_variant	OS01G0138900	0.004662	Cis,cis-muconate cycloisomerase-like; Os01g0138900 protein [Source:UniProtKB/TrEMBL;Acc:Q5ZC51]
1	2077505	A	G	upstream_gene_variant	OS01G0139000	0.004662	Reticulon-like protein [Source:UniProtKB/TrEMBL;Acc:Q5ZC50]
1	2077894	A	G	downstream_gene_variant	OS01G0138800	0.009324	Os01g0138800 protein; Putative uncharacterized protein P0443D08.44 [Source:UniProtKB/TrEMBL;Acc:Q5ZC52]
1	2077894	A	G	5_prime_UTR_variant	OS01G0138900	0.009324	Cis,cis-muconate cycloisomerase-like; Os01g0138900 protein [Source:UniProtKB/TrEMBL;Acc:Q5ZC51]
1	2077894	A	G	intragenic_variant	OS01G0138900	0.009324	Cis,cis-muconate cycloisomerase-like; Os01g0138900 protein [Source:UniProtKB/TrEMBL;Acc:Q5ZC51]
1	2077894	A	G	upstream_gene_variant	OS01G0139000	0.009324	Reticulon-like protein [Source:UniProtKB/TrEMBL;Acc:Q5ZC50]
1	2078042	T	C	downstream_gene_variant	OS01G0138800	0.002331	Os01g0138800 protein; Putative uncharacterized protein P0443D08.44 [Source:UniProtKB/TrEMBL;Acc:Q5ZC52]
1	2078042	T	C	upstream_gene_variant	OS01G0138900	0.002331	Cis,cis-muconate cycloisomerase-like; Os01g0138900 protein [Source:UniProtKB/TrEMBL;Acc:Q5ZC51]
1	2078042	T	C	intergenic_region	OS01G0138900-OS01G0139000	0.002331
1	2078042	T	C	upstream_gene_variant	OS01G0139000	0.002331	Reticulon-like protein [Source:UniProtKB/TrEMBL;Acc:Q5ZC50]
1	2078084	C	T	downstream_gene_variant	OS01G0138800	0.02797	Os01g0138800 protein; Putative uncharacterized protein P0443D08.44 [Source:UniProtKB/TrEMBL;Acc:Q5ZC52]
1	2078084	C	T	upstream_gene_variant	OS01G0138900	0.02797	Cis,cis-muconate cycloisomerase-like; Os01g0138900 protein [Source:UniProtKB/TrEMBL;Acc:Q5ZC51]
1	2078084	C	T	intergenic_region	OS01G0138900-OS01G0139000	0.02797
1	2078084	C	T	upstream_gene_variant	OS01G0139000	0.02797	Reticulon-like protein [Source:UniProtKB/TrEMBL;Acc:Q5ZC50]
1	2078150	A	T	downstream_gene_variant	OS01G0138800	0.002331	Os01g0138800 protein; Putative uncharacterized protein P0443D08.44 [Source:UniProtKB/TrEMBL;Acc:Q5ZC52]
1	2078150	A	T	upstream_gene_variant	OS01G0138900	0.002331	Cis,cis-muconate cycloisomerase-like; Os01g0138900 protein [Source:UniProtKB/TrEMBL;Acc:Q5ZC51]
1	2078150	A	T	intergenic_region	OS01G0138900-OS01G0139000	0.002331
1	2078150	A	T	upstream_gene_variant	OS01G0139000	0.002331	Reticulon-like protein [Source:UniProtKB/TrEMBL;Acc:Q5ZC50]
1	2078177	C	T	downstream_gene_variant	OS01G0138800	0.002331	Os01g0138800 protein; Putative uncharacterized protein P0443D08.44 [Source:UniProtKB/TrEMBL;Acc:Q5ZC52]
1	2078177	C	T	upstream_gene_variant	OS01G0138900	0.002331	Cis,cis-muconate cycloisomerase-like; Os01g0138900 protein [Source:UniProtKB/TrEMBL;Acc:Q5ZC51]
1	2078177	C	T	intergenic_region	OS01G0138900-OS01G0139000	0.002331
1	2078177	C	T	upstream_gene_variant	OS01G0139000	0.002331	Reticulon-like protein [Source:UniProtKB/TrEMBL;Acc:Q5ZC50]
1	2078254	C	T	downstream_gene_variant	OS01G0138800	0.02797	Os01g0138800 protein; Putative uncharacterized protein P0443D08.44 [Source:UniProtKB/TrEMBL;Acc:Q5ZC52]
1	2078254	C	T	upstream_gene_variant	OS01G0138900	0.02797	Cis,cis-muconate cycloisomerase-like; Os01g0138900 protein [Source:UniProtKB/TrEMBL;Acc:Q5ZC51]
1	2078254	C	T	intergenic_region	OS01G0138900-OS01G0139000	0.02797
1	2078254	C	T	upstream_gene_variant	OS01G0139000	0.02797	Reticulon-like protein [Source:UniProtKB/TrEMBL;Acc:Q5ZC50]
1	2078717	G	T	upstream_gene_variant	OS01G0138900	0.002331	Cis,cis-muconate cycloisomerase-like; Os01g0138900 protein [Source:UniProtKB/TrEMBL;Acc:Q5ZC51]
1	2078717	G	T	intergenic_region	OS01G0138900-OS01G0139000	0.002331
1	2078717	G	T	upstream_gene_variant	OS01G0139000	0.002331	Reticulon-like protein [Source:UniProtKB/TrEMBL;Acc:Q5ZC50]
1	2078808	G	C	upstream_gene_variant	OS01G0138900	0.002331	Cis,cis-muconate cycloisomerase-like; Os01g0138900 protein [Source:UniProtKB/TrEMBL;Acc:Q5ZC51]
1	2078808	G	C	intergenic_region	OS01G0138900-OS01G0139000	0.002331
1	2078808	G	C	upstream_gene_variant	OS01G0139000	0.002331	Reticulon-like protein [Source:UniProtKB/TrEMBL;Acc:Q5ZC50]
1	2079005	C	T	upstream_gene_variant	OS01G0138900	0.02797	Cis,cis-muconate cycloisomerase-like; Os01g0138900 protein [Source:UniProtKB/TrEMBL;Acc:Q5ZC51]
1	2079005	C	T	intergenic_region	OS01G0138900-OS01G0139000	0.02797
1	2079005	C	T	upstream_gene_variant	OS01G0139000	0.02797	Reticulon-like protein [Source:UniProtKB/TrEMBL;Acc:Q5ZC50]
1	2079423	T	G	upstream_gene_variant	OS01G0138900	0.02797	Cis,cis-muconate cycloisomerase-like; Os01g0138900 protein [Source:UniProtKB/TrEMBL;Acc:Q5ZC51]
1	2079423	T	G	intergenic_region	OS01G0138900-OS01G0139000	0.02797
1	2079423	T	G	upstream_gene_variant	OS01G0139000	0.02797	Reticulon-like protein [Source:UniProtKB/TrEMBL;Acc:Q5ZC50]
1	2082353	T	C	upstream_gene_variant	OS01G0138900	0.009324	Cis,cis-muconate cycloisomerase-like; Os01g0138900 protein [Source:UniProtKB/TrEMBL;Acc:Q5ZC51]
1	2082353	T	C	downstream_gene_variant	OS01G0139000	0.009324	Reticulon-like protein [Source:UniProtKB/TrEMBL;Acc:Q5ZC50]
1	2082353	T	C	intergenic_region	OS01G0139000-OS01G0139200	0.009324
1	2082353	T	C	downstream_gene_variant	OS01G0139200	0.009324	Os01g0139200 protein; Putative uncharacterized protein P0480E02.3; Uncharacterized protein [Source:UniProtKB/TrEMBL;Acc:Q5ZDH9]
1	2082353	T	C	downstream_gene_variant	OS01G0139200	0.009324	Os01g0139200 protein; Putative uncharacterized protein P0480E02.3; Uncharacterized protein [Source:UniProtKB/TrEMBL;Acc:Q5ZDH9]
1	2082353	T	C	downstream_gene_variant	OS01G0139200	0.009324	Os01g0139200 protein; Putative uncharacterized protein P0480E02.3; Uncharacterized protein [Source:UniProtKB/TrEMBL;Acc:Q5ZDH9]
1	2103204	C	A	downstream_gene_variant	OS01G0139600	0.04895	Os01g0139600 protein; cDNA clone:J033011L13, full insert sequence [Source:UniProtKB/TrEMBL;Acc:Q0JQT7]
1	2103204	C	A	upstream_gene_variant	OS01G0139700	0.04895	Os01g0139700 protein; Putative uncharacterized protein P0480E02.8; Uncharacterized protein; cDNA, clone: J065118K13, full insert sequence [Source:UniProtKB/TrEMBL;Acc:Q5ZDH0]
1	2103204	C	A	intergenic_region	OS01G0139700-OS01G0139900	0.04895
1	2177240	G	C	downstream_gene_variant	EPlOSAG00000023061	0.02797
1	2177240	G	C	intergenic_region	EPlOSAG00000025305-EPlOSAG00000023061	0.02797
1	2235402	A	G	upstream_gene_variant	EPlOSAG00000015730	0.04545
1	2235402	A	G	upstream_gene_variant	EPlOSAG00000024940	0.04545
1	2235402	A	G	intergenic_region	EPlOSAG00000036902-EPlOSAG00000015730	0.04545
1	2235402	A	G	downstream_gene_variant	EPlOSAG00000039129	0.04545
1	2235402	A	G	upstream_gene_variant	EPlOSAG00000040659	0.04545
1	2386255	A	C	downstream_gene_variant	EPlOSAG00000012502	0.02506
1	2386255	A	C	downstream_gene_variant	EPlOSAG00000051547	0.02506
1	2386255	A	C	upstream_gene_variant	OS01G0144000	0.02506	Os01g0144000 protein; Putative uncharacterized protein P0019D06.41; Putative uncharacterized protein P0024G09.29; cDNA clone:J033069B21, full insert sequence [Source:UniProtKB/TrEMBL;Acc:Q9FU73]
1	2386255	A	C	upstream_gene_variant	OS01G0144100	0.02506	Os01g0144100 protein; Putative uncharacterized protein P0024G09.30; cDNA clone:001-008-F11, full insert sequence; cDNA clone:001-023-B04, full insert sequence [Source:UniProtKB/TrEMBL;Acc:Q9ARP1]
1	2386255	A	C	intergenic_region	OS01G0144100-OS01G0144200	0.02506
1	2386255	A	C	upstream_gene_variant	OS01G0144200	0.02506	Os01g0144200 protein; Putative uncharacterized protein P0024G09.31; Uncharacterized protein; cDNA clone:006-202-F03, full insert sequence [Source:UniProtKB/TrEMBL;Acc:Q5ZBM4]
1	2386255	A	C	downstream_gene_variant	OS01G0144300	0.02506	Os01g0144300 protein; Putative uncharacterized protein P0024G09.32 [Source:UniProtKB/TrEMBL;Acc:Q5ZBL7]
1	2410157	C	A	upstream_gene_variant	EPlOSAG00000024559	0.03968
1	2410157	C	A	downstream_gene_variant	OS01G0144600	0.03968	scarecrow-like transcription factor 11 (SCL11) [Source:Projected from Arabidopsis thaliana (AT5G59460) TAIR;Acc:AT5G59460]
1	2410157	C	A	downstream_gene_variant	OS01G0144700	0.03968	Os01g0144700 protein; Putative uncharacterized protein P0024G09.36; Uncharacterized protein; cDNA clone:001-110-F06, full insert sequence [Source:UniProtKB/TrEMBL;Acc:Q5ZBL3]
1	2410157	C	A	intergenic_region	OS01G0144700-EPlOSAG00000024559	0.03968
1	2410157	C	A	upstream_gene_variant	OS01G0144800	0.03968	Os01g0144800 protein; Putative uncharacterized protein P0024G09.37; cDNA clone:002-170-A12, full insert sequence [Source:UniProtKB/TrEMBL;Acc:Q5ZBL2]
1	2565953	G	A	downstream_gene_variant	EPlOSAG00000023991	0.04895
1	2565953	G	A	downstream_gene_variant	OS01G0147200	0.04895	Os01g0147200 protein; Putative uncharacterized protein P0416D03.38-1; Putative uncharacterized protein P0434B04.2-1 [Source:UniProtKB/TrEMBL;Acc:Q5ZDL8]
1	2565953	G	A	downstream_gene_variant	OS01G0147200	0.04895	Os01g0147200 protein; Putative uncharacterized protein P0416D03.38-1; Putative uncharacterized protein P0434B04.2-1 [Source:UniProtKB/TrEMBL;Acc:Q5ZDL8]
1	2565953	G	A	intergenic_region	OS01G0147200-OS01G0147250	0.04895
1	2565953	G	A	downstream_gene_variant	OS01G0147250	0.04895
1	2565953	G	A	upstream_gene_variant	OS01G0147300	0.04895	cDNA, clone: J075148G02, full insert sequence [Source:UniProtKB/TrEMBL;Acc:B7F9A1]
1	2565953	G	A	downstream_gene_variant	OS01G0147400	0.04895	Os01g0147400 protein; Putative transcription factor X1; Uncharacterized protein [Source:UniProtKB/TrEMBL;Acc:Q5ZDL7]
1	2565957	T	C	downstream_gene_variant	EPlOSAG00000023991	0.04895
1	2565957	T	C	downstream_gene_variant	OS01G0147200	0.04895	Os01g0147200 protein; Putative uncharacterized protein P0416D03.38-1; Putative uncharacterized protein P0434B04.2-1 [Source:UniProtKB/TrEMBL;Acc:Q5ZDL8]
1	2565957	T	C	downstream_gene_variant	OS01G0147200	0.04895	Os01g0147200 protein; Putative uncharacterized protein P0416D03.38-1; Putative uncharacterized protein P0434B04.2-1 [Source:UniProtKB/TrEMBL;Acc:Q5ZDL8]
1	2565957	T	C	intergenic_region	OS01G0147200-OS01G0147250	0.04895
1	2565957	T	C	downstream_gene_variant	OS01G0147250	0.04895
1	2565957	T	C	upstream_gene_variant	OS01G0147300	0.04895	cDNA, clone: J075148G02, full insert sequence [Source:UniProtKB/TrEMBL;Acc:B7F9A1]
1	2565957	T	C	downstream_gene_variant	OS01G0147400	0.04895	Os01g0147400 protein; Putative transcription factor X1; Uncharacterized protein [Source:UniProtKB/TrEMBL;Acc:Q5ZDL7]
1	2566340	C	T	downstream_gene_variant	OS01G0147200	0.02797	Os01g0147200 protein; Putative uncharacterized protein P0416D03.38-1; Putative uncharacterized protein P0434B04.2-1 [Source:UniProtKB/TrEMBL;Acc:Q5ZDL8]
1	2566340	C	T	downstream_gene_variant	OS01G0147200	0.02797	Os01g0147200 protein; Putative uncharacterized protein P0416D03.38-1; Putative uncharacterized protein P0434B04.2-1 [Source:UniProtKB/TrEMBL;Acc:Q5ZDL8]
1	2566340	C	T	intergenic_region	OS01G0147200-OS01G0147250	0.02797
1	2566340	C	T	downstream_gene_variant	OS01G0147250	0.02797
1	2566340	C	T	upstream_gene_variant	OS01G0147300	0.02797	cDNA, clone: J075148G02, full insert sequence [Source:UniProtKB/TrEMBL;Acc:B7F9A1]
1	2566340	C	T	downstream_gene_variant	OS01G0147400	0.02797	Os01g0147400 protein; Putative transcription factor X1; Uncharacterized protein [Source:UniProtKB/TrEMBL;Acc:Q5ZDL7]
1	2566351	C	T	downstream_gene_variant	OS01G0147200	0.01299	Os01g0147200 protein; Putative uncharacterized protein P0416D03.38-1; Putative uncharacterized protein P0434B04.2-1 [Source:UniProtKB/TrEMBL;Acc:Q5ZDL8]
1	2566351	C	T	downstream_gene_variant	OS01G0147200	0.01299	Os01g0147200 protein; Putative uncharacterized protein P0416D03.38-1; Putative uncharacterized protein P0434B04.2-1 [Source:UniProtKB/TrEMBL;Acc:Q5ZDL8]
1	2566351	C	T	intergenic_region	OS01G0147200-OS01G0147250	0.01299
1	2566351	C	T	downstream_gene_variant	OS01G0147250	0.01299
1	2566351	C	T	upstream_gene_variant	OS01G0147300	0.01299	cDNA, clone: J075148G02, full insert sequence [Source:UniProtKB/TrEMBL;Acc:B7F9A1]
1	2566351	C	T	downstream_gene_variant	OS01G0147400	0.01299	Os01g0147400 protein; Putative transcription factor X1; Uncharacterized protein [Source:UniProtKB/TrEMBL;Acc:Q5ZDL7]
1	2566354	T	A	downstream_gene_variant	OS01G0147200	0.007937	Os01g0147200 protein; Putative uncharacterized protein P0416D03.38-1; Putative uncharacterized protein P0434B04.2-1 [Source:UniProtKB/TrEMBL;Acc:Q5ZDL8]
1	2566354	T	A	downstream_gene_variant	OS01G0147200	0.007937	Os01g0147200 protein; Putative uncharacterized protein P0416D03.38-1; Putative uncharacterized protein P0434B04.2-1 [Source:UniProtKB/TrEMBL;Acc:Q5ZDL8]
1	2566354	T	A	intergenic_region	OS01G0147200-OS01G0147250	0.007937
1	2566354	T	A	downstream_gene_variant	OS01G0147250	0.007937
1	2566354	T	A	upstream_gene_variant	OS01G0147300	0.007937	cDNA, clone: J075148G02, full insert sequence [Source:UniProtKB/TrEMBL;Acc:B7F9A1]
1	2566354	T	A	downstream_gene_variant	OS01G0147400	0.007937	Os01g0147400 protein; Putative transcription factor X1; Uncharacterized protein [Source:UniProtKB/TrEMBL;Acc:Q5ZDL7]
1	2566369	G	A	downstream_gene_variant	OS01G0147200	0.04762	Os01g0147200 protein; Putative uncharacterized protein P0416D03.38-1; Putative uncharacterized protein P0434B04.2-1 [Source:UniProtKB/TrEMBL;Acc:Q5ZDL8]
1	2566369	G	A	downstream_gene_variant	OS01G0147200	0.04762	Os01g0147200 protein; Putative uncharacterized protein P0416D03.38-1; Putative uncharacterized protein P0434B04.2-1 [Source:UniProtKB/TrEMBL;Acc:Q5ZDL8]
1	2566369	G	A	intergenic_region	OS01G0147200-OS01G0147250	0.04762
1	2566369	G	A	downstream_gene_variant	OS01G0147250	0.04762
1	2566369	G	A	upstream_gene_variant	OS01G0147300	0.04762	cDNA, clone: J075148G02, full insert sequence [Source:UniProtKB/TrEMBL;Acc:B7F9A1]
1	2566369	G	A	downstream_gene_variant	OS01G0147400	0.04762	Os01g0147400 protein; Putative transcription factor X1; Uncharacterized protein [Source:UniProtKB/TrEMBL;Acc:Q5ZDL7]
1	2572057	T	C	upstream_gene_variant	EPlOSAG00000018624	0.04895
1	2572057	T	C	upstream_gene_variant	EPlOSAG00000050078	0.04895
1	2572057	T	C	upstream_gene_variant	OS01G0147250	0.04895
1	2572057	T	C	downstream_gene_variant	OS01G0147300	0.04895	cDNA, clone: J075148G02, full insert sequence [Source:UniProtKB/TrEMBL;Acc:B7F9A1]
1	2572057	T	C	upstream_gene_variant	OS01G0147400	0.04895	Os01g0147400 protein; Putative transcription factor X1; Uncharacterized protein [Source:UniProtKB/TrEMBL;Acc:Q5ZDL7]
1	2572057	T	C	intergenic_region	OS01G0147400-OS01G0147600	0.04895
1	2572057	T	C	downstream_gene_variant	OS01G0147600	0.04895
1	2572057	T	C	downstream_gene_variant	OS01G0147650	0.04895
1	2572964	A	G	upstream_gene_variant	EPlOSAG00000018624	0.04895
1	2572964	A	G	upstream_gene_variant	EPlOSAG00000050078	0.04895
1	2572964	A	G	upstream_gene_variant	OS01G0147250	0.04895
1	2572964	A	G	downstream_gene_variant	OS01G0147300	0.04895	cDNA, clone: J075148G02, full insert sequence [Source:UniProtKB/TrEMBL;Acc:B7F9A1]
1	2572964	A	G	upstream_gene_variant	OS01G0147400	0.04895	Os01g0147400 protein; Putative transcription factor X1; Uncharacterized protein [Source:UniProtKB/TrEMBL;Acc:Q5ZDL7]
1	2572964	A	G	intergenic_region	OS01G0147400-OS01G0147600	0.04895
1	2572964	A	G	downstream_gene_variant	OS01G0147600	0.04895
1	2572964	A	G	downstream_gene_variant	OS01G0147650	0.04895
1	2575049	A	G	upstream_gene_variant	EPlOSAG00000018624	0.0303
1	2575049	A	G	downstream_gene_variant	EPlOSAG00000033433	0.0303
1	2575049	A	G	upstream_gene_variant	EPlOSAG00000033692	0.0303
1	2575049	A	G	downstream_gene_variant	EPlOSAG00000050078	0.0303
1	2575049	A	G	upstream_gene_variant	OS01G0147400	0.0303	Os01g0147400 protein; Putative transcription factor X1; Uncharacterized protein [Source:UniProtKB/TrEMBL;Acc:Q5ZDL7]
1	2575049	A	G	intron_variant	OS01G0147600	0.0303
1	2575049	A	G	intragenic_variant	OS01G0147600	0.0303
1	2575049	A	G	downstream_gene_variant	OS01G0147650	0.0303
1	2575049	A	G	downstream_gene_variant	OS01G0147700	0.0303	Os01g0147700 protein; Putative transcription factor X1 [Source:UniProtKB/TrEMBL;Acc:Q5ZDL5]
1	2575054	A	G	upstream_gene_variant	EPlOSAG00000018624	0.04545
1	2575054	A	G	downstream_gene_variant	EPlOSAG00000033433	0.04545
1	2575054	A	G	upstream_gene_variant	EPlOSAG00000033692	0.04545
1	2575054	A	G	downstream_gene_variant	EPlOSAG00000050078	0.04545
1	2575054	A	G	upstream_gene_variant	OS01G0147400	0.04545	Os01g0147400 protein; Putative transcription factor X1; Uncharacterized protein [Source:UniProtKB/TrEMBL;Acc:Q5ZDL7]
1	2575054	A	G	intron_variant	OS01G0147600	0.04545
1	2575054	A	G	intragenic_variant	OS01G0147600	0.04545
1	2575054	A	G	downstream_gene_variant	OS01G0147650	0.04545
1	2575054	A	G	downstream_gene_variant	OS01G0147700	0.04545	Os01g0147700 protein; Putative transcription factor X1 [Source:UniProtKB/TrEMBL;Acc:Q5ZDL5]
1	2587522	T	C	upstream_gene_variant	EPlOSAG00000015906	0.02797
1	2587522	T	C	downstream_gene_variant	EPlOSAG00000018278	0.02797
1	2587522	T	C	upstream_gene_variant	OS01G0147700	0.02797	Os01g0147700 protein; Putative transcription factor X1 [Source:UniProtKB/TrEMBL;Acc:Q5ZDL5]
1	2587522	T	C	5_prime_UTR_variant	OS01G0147800	0.02797	Uncharacterized protein [Source:UniProtKB/TrEMBL;Acc:A2ZP87]
1	2587522	T	C	intragenic_variant	OS01G0147800	0.02797	Uncharacterized protein [Source:UniProtKB/TrEMBL;Acc:A2ZP87]
1	2587522	T	C	downstream_gene_variant	OS01G0147850	0.02797
1	2587522	T	C	downstream_gene_variant	OS01G0147900	0.02797	Triosephosphate isomerase, cytosolic [Source:UniProtKB/Swiss-Prot;Acc:P48494]
1	2587522	T	C	upstream_gene_variant	OS01G0147950	0.02797
1	2595918	A	C	upstream_gene_variant	OS01G0147900	0.04545	Triosephosphate isomerase, cytosolic [Source:UniProtKB/Swiss-Prot;Acc:P48494]
1	2595918	A	C	downstream_gene_variant	OS01G0147950	0.04545
1	2595918	A	C	upstream_gene_variant	OS01G0148000	0.04545
1	2595918	A	C	intergenic_region	TPI-OS01G0148000	0.04545
1	2598863	A	G	upstream_gene_variant	OS01G0148000	0.03333
1	2598863	A	G	intergenic_region	TPI-OS01G0148000	0.03333
1	2598868	T	C	upstream_gene_variant	OS01G0148000	0.03333
1	2598868	T	C	intergenic_region	TPI-OS01G0148000	0.03333
1	2598928	A	G	upstream_gene_variant	OS01G0148000	0.04545
1	2598928	A	G	intergenic_region	TPI-OS01G0148000	0.04545
1	2598955	A	G	upstream_gene_variant	OS01G0148000	0.04545
1	2598955	A	G	intergenic_region	TPI-OS01G0148000	0.04545
1	2598980	T	C	upstream_gene_variant	OS01G0148000	0.04545
1	2598980	T	C	intergenic_region	TPI-OS01G0148000	0.04545
1	2598996	T	C	upstream_gene_variant	OS01G0148000	0.04545
1	2598996	T	C	intergenic_region	TPI-OS01G0148000	0.04545
1	2614537	G	A	upstream_gene_variant	EPlOSAG00000035040	0.01632
1	2614537	G	A	downstream_gene_variant	EPlOSAG00000038394	0.01632
1	2614537	G	A	downstream_gene_variant	OS01G0148050	0.01632
1	2614537	G	A	splice_region_variant&intron_variant	OS01G0148100	0.01632	Os01g0148100 protein; Putative uncharacterized protein P0434B04.12; cDNA clone:J013094H22, full insert sequence [Source:UniProtKB/TrEMBL;Acc:Q5ZEE3]
1	2614537	G	A	intragenic_variant	OS01G0148100	0.01632	Os01g0148100 protein; Putative uncharacterized protein P0434B04.12; cDNA clone:J013094H22, full insert sequence [Source:UniProtKB/TrEMBL;Acc:Q5ZEE3]
1	2638756	T	G	downstream_gene_variant	OS01G0148400	0.03968	Os01g0148400 protein; Putative uncharacterized protein P0434B04.16; cDNA clone:J013128N08, full insert sequence [Source:UniProtKB/TrEMBL;Acc:Q5ZEE1]
1	2638756	T	G	intergenic_region	OS01G0148400-OS01G0148500	0.03968
1	2638756	T	G	downstream_gene_variant	OS01G0148500	0.03968	Os01g0148500 protein; Putative uncharacterized protein P0434B04.17; cDNA clone:J023098D02, full insert sequence [Source:UniProtKB/TrEMBL;Acc:Q94JK5]
1	2638792	T	C	downstream_gene_variant	OS01G0148400	0.04545	Os01g0148400 protein; Putative uncharacterized protein P0434B04.16; cDNA clone:J013128N08, full insert sequence [Source:UniProtKB/TrEMBL;Acc:Q5ZEE1]
1	2638792	T	C	intergenic_region	OS01G0148400-OS01G0148500	0.04545
1	2638792	T	C	downstream_gene_variant	OS01G0148500	0.04545	Os01g0148500 protein; Putative uncharacterized protein P0434B04.17; cDNA clone:J023098D02, full insert sequence [Source:UniProtKB/TrEMBL;Acc:Q94JK5]
1	2644910	A	G	upstream_gene_variant	OS01G0148500	0.02652	Os01g0148500 protein; Putative uncharacterized protein P0434B04.17; cDNA clone:J023098D02, full insert sequence [Source:UniProtKB/TrEMBL;Acc:Q94JK5]
1	2644910	A	G	intergenic_region	OS01G0148500-OS01G0148700	0.02652
1	2644951	G	A	upstream_gene_variant	OS01G0148500	0.02652	Os01g0148500 protein; Putative uncharacterized protein P0434B04.17; cDNA clone:J023098D02, full insert sequence [Source:UniProtKB/TrEMBL;Acc:Q94JK5]
1	2644951	G	A	intergenic_region	OS01G0148500-OS01G0148700	0.02652
1	2645837	T	G	upstream_gene_variant	OS01G0148500	0.02797	Os01g0148500 protein; Putative uncharacterized protein P0434B04.17; cDNA clone:J023098D02, full insert sequence [Source:UniProtKB/TrEMBL;Acc:Q94JK5]
1	2645837	T	G	intergenic_region	OS01G0148500-OS01G0148700	0.02797
1	2648105	A	G	upstream_gene_variant	OS01G0148500	0.04895	Os01g0148500 protein; Putative uncharacterized protein P0434B04.17; cDNA clone:J023098D02, full insert sequence [Source:UniProtKB/TrEMBL;Acc:Q94JK5]
1	2648105	A	G	intergenic_region	OS01G0148500-OS01G0148700	0.04895
1	2648105	A	G	upstream_gene_variant	OS01G0148700	0.04895	Os01g0148700 protein; Putative uncharacterized protein P0434B04.21; cDNA clone:006-210-C07, full insert sequence [Source:UniProtKB/TrEMBL;Acc:Q5ZED9]
1	2648105	A	G	upstream_gene_variant	OS01G0148700	0.04895	Os01g0148700 protein; Putative uncharacterized protein P0434B04.21; cDNA clone:006-210-C07, full insert sequence [Source:UniProtKB/TrEMBL;Acc:Q5ZED9]
1	2648464	T	C	upstream_gene_variant	OS01G0148500	0.0303	Os01g0148500 protein; Putative uncharacterized protein P0434B04.17; cDNA clone:J023098D02, full insert sequence [Source:UniProtKB/TrEMBL;Acc:Q94JK5]
1	2648464	T	C	intergenic_region	OS01G0148500-OS01G0148700	0.0303
1	2648464	T	C	upstream_gene_variant	OS01G0148700	0.0303	Os01g0148700 protein; Putative uncharacterized protein P0434B04.21; cDNA clone:006-210-C07, full insert sequence [Source:UniProtKB/TrEMBL;Acc:Q5ZED9]
1	2648464	T	C	upstream_gene_variant	OS01G0148700	0.0303	Os01g0148700 protein; Putative uncharacterized protein P0434B04.21; cDNA clone:006-210-C07, full insert sequence [Source:UniProtKB/TrEMBL;Acc:Q5ZED9]
1	2648534	T	C	upstream_gene_variant	OS01G0148500	0.04895	Os01g0148500 protein; Putative uncharacterized protein P0434B04.17; cDNA clone:J023098D02, full insert sequence [Source:UniProtKB/TrEMBL;Acc:Q94JK5]
1	2648534	T	C	intergenic_region	OS01G0148500-OS01G0148700	0.04895
1	2648534	T	C	upstream_gene_variant	OS01G0148700	0.04895	Os01g0148700 protein; Putative uncharacterized protein P0434B04.21; cDNA clone:006-210-C07, full insert sequence [Source:UniProtKB/TrEMBL;Acc:Q5ZED9]
1	2648534	T	C	upstream_gene_variant	OS01G0148700	0.04895	Os01g0148700 protein; Putative uncharacterized protein P0434B04.21; cDNA clone:006-210-C07, full insert sequence [Source:UniProtKB/TrEMBL;Acc:Q5ZED9]
1	2649762	C	T	intergenic_region	OS01G0148500-OS01G0148700	0.04895
1	2649762	C	T	upstream_gene_variant	OS01G0148700	0.04895	Os01g0148700 protein; Putative uncharacterized protein P0434B04.21; cDNA clone:006-210-C07, full insert sequence [Source:UniProtKB/TrEMBL;Acc:Q5ZED9]
1	2649762	C	T	upstream_gene_variant	OS01G0148700	0.04895	Os01g0148700 protein; Putative uncharacterized protein P0434B04.21; cDNA clone:006-210-C07, full insert sequence [Source:UniProtKB/TrEMBL;Acc:Q5ZED9]
1	2663583	G	T	upstream_gene_variant	EPlOSAG00000046000	0.02797
1	2663583	G	T	intergenic_region	EPlOSAG00000046000-OS01G0149200	0.02797
1	2663583	G	T	downstream_gene_variant	OS01G0149200	0.02797
1	2664684	G	C	intergenic_region	EPlOSAG00000046000-OS01G0149200	0.02797
1	2664684	G	C	downstream_gene_variant	OS01G0149200	0.02797
1	2664684	G	C	downstream_gene_variant	OS01G0149350	0.02797	Os01g0149350 protein; Uncharacterized protein [Source:UniProtKB/TrEMBL;Acc:A2ZP97]
1	2667790	G	A	downstream_gene_variant	EPlOSAG00000003824	0.009324
1	2667790	G	A	5_prime_UTR_variant	OS01G0149200	0.009324
1	2667790	G	A	intragenic_variant	OS01G0149200	0.009324
1	2667790	G	A	downstream_gene_variant	OS01G0149350	0.009324	Os01g0149350 protein; Uncharacterized protein [Source:UniProtKB/TrEMBL;Acc:A2ZP97]
1	2677086	C	T	upstream_gene_variant	OS01G0149350	0.01632	Os01g0149350 protein; Uncharacterized protein [Source:UniProtKB/TrEMBL;Acc:A2ZP97]
1	2677086	C	T	downstream_gene_variant	OS01G0149400	0.01632	Os01g0149400 protein [Source:UniProtKB/TrEMBL;Acc:Q0JQP0]
1	2677086	C	T	intergenic_region	OS01G0149400-OS01G0149500	0.01632
1	2688166	G	T	upstream_gene_variant	EPlOSAG00000020408	0.04762
1	2688166	G	T	upstream_gene_variant	OS01G0149500	0.04762	Os01g0149500 protein [Source:UniProtKB/TrEMBL;Acc:Q0JQN9]
1	2688166	G	T	downstream_gene_variant	OS01G0149600	0.04762
1	2688166	G	T	intergenic_region	OS01G0149600-OS01G0149700	0.04762
1	2688166	G	T	downstream_gene_variant	OS01G0149700	0.04762
1	2688166	G	T	upstream_gene_variant	OS01G0149750	0.04762
1	2748647	C	A	upstream_gene_variant	EPlOSAG00000027540	0.02797
1	2748647	C	A	intergenic_region	EPlOSAG00000027540-EPlOSAG00000049116	0.02797
1	2748647	C	A	upstream_gene_variant	EPlOSAG00000049116	0.02797
1	2748647	C	A	downstream_gene_variant	OS01G0150800	0.02797	Os01g0150800 protein; Tyrosine phosphatase-like; cDNA clone:J023134L09, full insert sequence [Source:UniProtKB/TrEMBL;Acc:Q5ZEI3]
1	2748647	C	A	upstream_gene_variant	OS01G0150900	0.02797
1	2781483	G	C	downstream_gene_variant	EPlOSAG00000008792	0.04545
1	2781483	G	C	downstream_gene_variant	EPlOSAG00000010206	0.04545
1	2781483	G	C	downstream_gene_variant	EPlOSAG00000018976	0.04545
1	2781483	G	C	upstream_gene_variant	EPlOSAG00000025406	0.04545
1	2781483	G	C	3_prime_UTR_variant	OS01G0151400	0.04545
1	2781483	G	C	intragenic_variant	OS01G0151400	0.04545
1	2781483	G	C	upstream_gene_variant	OS01G0151500	0.04545	Putative gamma-glutamyl transpeptidase [Source:UniProtKB/TrEMBL;Acc:Q5ZEJ5]
1	2817312	G	A	upstream_gene_variant	EPlOSAG00000009842	0.04762
1	2817312	G	A	downstream_gene_variant	EPlOSAG00000013645	0.04762
1	2817312	G	A	downstream_gene_variant	OS01G0152000	0.04762	Os01g0152000 protein; Putative uncharacterized protein P0009G03.26; Putative uncharacterized protein P0030H07.5; Uncharacterized protein [Source:UniProtKB/TrEMBL;Acc:Q9LGI5]
1	2817312	G	A	intron_variant	OS01G0152050	0.04762
1	2817312	G	A	intragenic_variant	OS01G0152050	0.04762
1	2817312	G	A	upstream_gene_variant	OS01G0152100	0.04762	Putative uncharacterized protein P0009G03.27; Putative uncharacterized protein P0030H07.6 [Source:UniProtKB/TrEMBL;Acc:Q5ZD76]
1	2817312	G	A	downstream_gene_variant	OS01G0152200	0.04762	Putative uncharacterized protein P0009G03.28; Putative uncharacterized protein P0030H07.7; Uncharacterized protein [Source:UniProtKB/TrEMBL;Acc:Q9LGI3]
1	2817312	G	A	downstream_gene_variant	OS01G0152300	0.04762	Histone H2B.10 [Source:UniProtKB/Swiss-Prot;Acc:Q9LGI2]
1	2862168	C	T	upstream_gene_variant	OS01G0153100	0.01632	Histone H2B.6 [Source:UniProtKB/Swiss-Prot;Acc:Q9LGH4]
1	2862168	C	T	3_prime_UTR_variant	OS01G0153150	0.01632
1	2862168	C	T	intragenic_variant	OS01G0153150	0.01632
1	2862168	C	T	downstream_gene_variant	OS01G0153200	0.01632
1	2862168	C	T	downstream_gene_variant	OS01G0153250	0.01632	Putative uncharacterized protein P0030H07.23 [Source:UniProtKB/TrEMBL;Acc:Q94JE2]
1	2862168	C	T	upstream_gene_variant	OS01G0153275	0.01632
1	2889815	C	A	downstream_gene_variant	OS01G0153500	0.04762	Os01g0153500 protein; Putative uncharacterized protein P0030H07.27; Uncharacterized protein [Source:UniProtKB/TrEMBL;Acc:Q5ZD69]
1	2889815	C	A	upstream_gene_variant	OS01G0153550	0.04762
1	2889815	C	A	upstream_gene_variant	OS01G0153600	0.04762	Putative uncharacterized protein P0030H07.28 [Source:UniProtKB/TrEMBL;Acc:Q5ZD66]
1	2889815	C	A	intergenic_region	OS01G0153600-OS01G0153700	0.04762
1	2889815	C	A	downstream_gene_variant	OS01G0153625	0.04762
1	2889815	C	A	downstream_gene_variant	OS01G0153700	0.04762	Os01g0153700 protein; Putative uncharacterized protein P0030H07.31; cDNA clone:001-204-B08, full insert sequence [Source:UniProtKB/TrEMBL;Acc:Q5ZD78]
1	2891337	A	T	upstream_gene_variant	OS01G0153600	0.04762	Putative uncharacterized protein P0030H07.28 [Source:UniProtKB/TrEMBL;Acc:Q5ZD66]
1	2891337	A	T	intergenic_region	OS01G0153600-OS01G0153700	0.04762
1	2891337	A	T	downstream_gene_variant	OS01G0153625	0.04762
1	2891337	A	T	downstream_gene_variant	OS01G0153700	0.04762	Os01g0153700 protein; Putative uncharacterized protein P0030H07.31; cDNA clone:001-204-B08, full insert sequence [Source:UniProtKB/TrEMBL;Acc:Q5ZD78]
1	2901325	G	T	downstream_gene_variant	OS01G0153800	0.04545	Os01g0153800 protein [Source:UniProtKB/TrEMBL;Acc:Q0JQK7]
1	2901325	G	T	upstream_gene_variant	OS01G0153900	0.04545
1	2901325	G	T	intergenic_region	OS01G0153900-OS01G0153950	0.04545
1	2901325	G	T	downstream_gene_variant	OS01G0153950	0.04545	Uncharacterized protein [Source:UniProtKB/TrEMBL;Acc:A2ZPE3]
1	2901325	G	T	downstream_gene_variant	OS01G0154000	0.04545
1	2914929	C	T	downstream_gene_variant	EPlOSAG00000000713	0.0101
1	2914929	C	T	intergenic_region	EPlOSAG00000000713-OS01G0154200	0.0101
1	2916379	G	T	downstream_gene_variant	EPlOSAG00000000713	0.01499
1	2916379	G	T	intergenic_region	EPlOSAG00000000713-OS01G0154200	0.01499
1	2916379	G	T	downstream_gene_variant	OS01G0154200	0.01499	Putative uncharacterized protein P0011G08.1; Putative uncharacterized protein P0030H07.43 [Source:UniProtKB/TrEMBL;Acc:Q5ZCE4]
1	2916379	G	T	upstream_gene_variant	OS01G0154250	0.01499
1	2916380	A	G	downstream_gene_variant	EPlOSAG00000000713	0.01499
1	2916380	A	G	intergenic_region	EPlOSAG00000000713-OS01G0154200	0.01499
1	2916380	A	G	downstream_gene_variant	OS01G0154200	0.01499	Putative uncharacterized protein P0011G08.1; Putative uncharacterized protein P0030H07.43 [Source:UniProtKB/TrEMBL;Acc:Q5ZCE4]
1	2916380	A	G	upstream_gene_variant	OS01G0154250	0.01499
1	2937901	A	G	downstream_gene_variant	EPlOSAG00000007231	0.04545
1	2937901	A	G	intergenic_region	EPlOSAG00000007231-EPlOSAG00000016157	0.04545
1	2951488	G	A	downstream_gene_variant	EPlOSAG00000016157	0.04545
1	2951488	G	A	intergenic_region	EPlOSAG00000016157-OS01G0154950	0.04545
1	2951488	G	A	downstream_gene_variant	EPlOSAG00000030240	0.04545
1	2951488	G	A	upstream_gene_variant	OS01G0154950	0.04545
1	2971145	A	C	downstream_gene_variant	EPlOSAG00000026122	0.01632
1	2971145	A	C	upstream_gene_variant	EPlOSAG00000027098	0.01632
1	2971145	A	C	downstream_gene_variant	EPlOSAG00000028440	0.01632
1	2971145	A	C	downstream_gene_variant	EPlOSAG00000049156	0.01632
1	2971145	A	C	downstream_gene_variant	OS01G0155300	0.01632	Putative uncharacterized protein P0011G08.16 [Source:UniProtKB/TrEMBL;Acc:Q943Q0]
1	2971145	A	C	3_prime_UTR_variant	OS01G0155400	0.01632	Os01g0155400 protein; Putative uncharacterized protein P0011G08.18 [Source:UniProtKB/TrEMBL;Acc:Q5ZCC7]
1	2971145	A	C	intragenic_variant	OS01G0155400	0.01632	Os01g0155400 protein; Putative uncharacterized protein P0011G08.18 [Source:UniProtKB/TrEMBL;Acc:Q5ZCC7]
1	3004571	A	G	downstream_gene_variant	OS01G0155800	0.02797	Os01g0155800 protein; Putative uncharacterized protein P0011G08.23; Uncharacterized protein; cDNA, clone: J065061I19, full insert sequence [Source:UniProtKB/TrEMBL;Acc:Q943P5]
1	3004571	A	G	intron_variant	OS01G0156000	0.02797	Os01g0156000 protein; Uncharacterized protein; cDNA clone:002-119-G02, full insert sequence [Source:UniProtKB/TrEMBL;Acc:Q0JQJ6]
1	3004571	A	G	intragenic_variant	OS01G0156000	0.02797	Os01g0156000 protein; Uncharacterized protein; cDNA clone:002-119-G02, full insert sequence [Source:UniProtKB/TrEMBL;Acc:Q0JQJ6]
1	3082881	T	G	intron_variant	OS01G0158800	0.04762
1	3082881	T	G	intragenic_variant	OS01G0158800	0.04762
1	3082881	T	G	downstream_gene_variant	OS01G0158900	0.04762	Os01g0158900 protein; Putative uncharacterized protein P0041E11.9; cDNA clone:J013082G02, full insert sequence [Source:UniProtKB/TrEMBL;Acc:Q5ZEL8]
1	3082881	T	G	downstream_gene_variant	OS01G0158900	0.04762	Os01g0158900 protein; Putative uncharacterized protein P0041E11.9; cDNA clone:J013082G02, full insert sequence [Source:UniProtKB/TrEMBL;Acc:Q5ZEL8]
1	3085051	C	T	upstream_gene_variant	OS01G0158800	0.04351
1	3085051	C	T	intergenic_region	OS01G0158800-OS01G0158900	0.04351
1	3085051	C	T	downstream_gene_variant	OS01G0158900	0.04351	Os01g0158900 protein; Putative uncharacterized protein P0041E11.9; cDNA clone:J013082G02, full insert sequence [Source:UniProtKB/TrEMBL;Acc:Q5ZEL8]
1	3085051	C	T	downstream_gene_variant	OS01G0158900	0.04351	Os01g0158900 protein; Putative uncharacterized protein P0041E11.9; cDNA clone:J013082G02, full insert sequence [Source:UniProtKB/TrEMBL;Acc:Q5ZEL8]
1	3091103	G	A	upstream_gene_variant	OS01G0158900	0.04545	Os01g0158900 protein; Putative uncharacterized protein P0041E11.9; cDNA clone:J013082G02, full insert sequence [Source:UniProtKB/TrEMBL;Acc:Q5ZEL8]
1	3091103	G	A	upstream_gene_variant	OS01G0158900	0.04545	Os01g0158900 protein; Putative uncharacterized protein P0041E11.9; cDNA clone:J013082G02, full insert sequence [Source:UniProtKB/TrEMBL;Acc:Q5ZEL8]
1	3091103	G	A	intergenic_region	OS01G0158900-OS01G0159000	0.04545
1	3091103	G	A	downstream_gene_variant	OS01G0159000	0.04545	cDNA clone:J023049H21, full insert sequence [Source:UniProtKB/TrEMBL;Acc:B7EHP2]
1	3125518	G	A	upstream_gene_variant	EPlOSAG00000000534	0.02797
1	3125518	G	A	downstream_gene_variant	EPlOSAG00000004042	0.02797
1	3125518	G	A	downstream_gene_variant	OS01G0159500	0.02797
1	3125518	G	A	upstream_gene_variant	OS01G0159600	0.02797	Os01g0159600 protein; Putative uncharacterized protein P0041E11.22; cDNA clone:001-125-F04, full insert sequence; cDNA clone:J033143J06, full insert sequence [Source:UniProtKB/TrEMBL;Acc:Q5ZEL0]
1	3125518	G	A	intergenic_region	OS01G0159600-OS01G0159800	0.02797
1	3125518	G	A	upstream_gene_variant	OS01G0159800	0.02797
1	3127907	G	A	upstream_gene_variant	EPlOSAG00000000534	0.02797
1	3127907	G	A	downstream_gene_variant	OS01G0159500	0.02797
1	3127907	G	A	upstream_gene_variant	OS01G0159600	0.02797	Os01g0159600 protein; Putative uncharacterized protein P0041E11.22; cDNA clone:001-125-F04, full insert sequence; cDNA clone:J033143J06, full insert sequence [Source:UniProtKB/TrEMBL;Acc:Q5ZEL0]
1	3127907	G	A	intergenic_region	OS01G0159600-OS01G0159800	0.02797
1	3127907	G	A	upstream_gene_variant	OS01G0159800	0.02797
1	3128252	G	T	upstream_gene_variant	EPlOSAG00000000534	0.02797
1	3128252	G	T	downstream_gene_variant	OS01G0159500	0.02797
1	3128252	G	T	upstream_gene_variant	OS01G0159600	0.02797	Os01g0159600 protein; Putative uncharacterized protein P0041E11.22; cDNA clone:001-125-F04, full insert sequence; cDNA clone:J033143J06, full insert sequence [Source:UniProtKB/TrEMBL;Acc:Q5ZEL0]
1	3128252	G	T	intergenic_region	OS01G0159600-OS01G0159800	0.02797
1	3128252	G	T	upstream_gene_variant	OS01G0159800	0.02797
1	3129562	G	A	upstream_gene_variant	EPlOSAG00000000534	0.02797
1	3129562	G	A	upstream_gene_variant	OS01G0159600	0.02797	Os01g0159600 protein; Putative uncharacterized protein P0041E11.22; cDNA clone:001-125-F04, full insert sequence; cDNA clone:J033143J06, full insert sequence [Source:UniProtKB/TrEMBL;Acc:Q5ZEL0]
1	3129562	G	A	missense_variant	OS01G0159800	0.02797
1	3129562	G	A	intragenic_variant	OS01G0159800	0.02797
1	3129784	T	C	downstream_gene_variant	EPlOSAG00000000534	0.02797
1	3129784	T	C	upstream_gene_variant	OS01G0159600	0.02797	Os01g0159600 protein; Putative uncharacterized protein P0041E11.22; cDNA clone:001-125-F04, full insert sequence; cDNA clone:J033143J06, full insert sequence [Source:UniProtKB/TrEMBL;Acc:Q5ZEL0]
1	3129784	T	C	3_prime_UTR_variant	OS01G0159800	0.02797
1	3129784	T	C	intragenic_variant	OS01G0159800	0.02797
1	3131307	C	T	downstream_gene_variant	EPlOSAG00000000534	0.02797
1	3131307	C	T	downstream_gene_variant	OS01G0159800	0.02797
1	3131307	C	T	intergenic_region	OS01G0159800-OS01G0160100	0.02797
1	3131407	G	A	downstream_gene_variant	EPlOSAG00000000534	0.02797
1	3131407	G	A	downstream_gene_variant	OS01G0159800	0.02797
1	3131407	G	A	intergenic_region	OS01G0159800-OS01G0160100	0.02797
1	3131407	G	A	downstream_gene_variant	OS01G0160100	0.02797	Os01g0160100 protein; Putative pyruvate decarboxylase; Similar to Zea mays mRNA for pyruvate decarboxylase; Uncharacterized protein [Source:UniProtKB/TrEMBL;Acc:Q9LGL5]
1	3131644	C	T	downstream_gene_variant	EPlOSAG00000000534	0.02797
1	3131644	C	T	downstream_gene_variant	OS01G0159800	0.02797
1	3131644	C	T	intergenic_region	OS01G0159800-OS01G0160100	0.02797
1	3131644	C	T	downstream_gene_variant	OS01G0160100	0.02797	Os01g0160100 protein; Putative pyruvate decarboxylase; Similar to Zea mays mRNA for pyruvate decarboxylase; Uncharacterized protein [Source:UniProtKB/TrEMBL;Acc:Q9LGL5]
1	3131644	C	T	upstream_gene_variant	OS01G0160150	0.02797
1	3132043	C	T	downstream_gene_variant	EPlOSAG00000000534	0.02797
1	3132043	C	T	downstream_gene_variant	OS01G0159800	0.02797
1	3132043	C	T	intergenic_region	OS01G0159800-OS01G0160100	0.02797
1	3132043	C	T	downstream_gene_variant	OS01G0160100	0.02797	Os01g0160100 protein; Putative pyruvate decarboxylase; Similar to Zea mays mRNA for pyruvate decarboxylase; Uncharacterized protein [Source:UniProtKB/TrEMBL;Acc:Q9LGL5]
1	3132043	C	T	upstream_gene_variant	OS01G0160150	0.02797
1	3132254	C	T	downstream_gene_variant	EPlOSAG00000000534	0.02797
1	3132254	C	T	downstream_gene_variant	OS01G0159800	0.02797
1	3132254	C	T	intergenic_region	OS01G0159800-OS01G0160100	0.02797
1	3132254	C	T	downstream_gene_variant	OS01G0160100	0.02797	Os01g0160100 protein; Putative pyruvate decarboxylase; Similar to Zea mays mRNA for pyruvate decarboxylase; Uncharacterized protein [Source:UniProtKB/TrEMBL;Acc:Q9LGL5]
1	3132254	C	T	upstream_gene_variant	OS01G0160150	0.02797
1	3132335	A	G	downstream_gene_variant	EPlOSAG00000000534	0.02797
1	3132335	A	G	downstream_gene_variant	OS01G0159800	0.02797
1	3132335	A	G	intergenic_region	OS01G0159800-OS01G0160100	0.02797
1	3132335	A	G	downstream_gene_variant	OS01G0160100	0.02797	Os01g0160100 protein; Putative pyruvate decarboxylase; Similar to Zea mays mRNA for pyruvate decarboxylase; Uncharacterized protein [Source:UniProtKB/TrEMBL;Acc:Q9LGL5]
1	3132335	A	G	upstream_gene_variant	OS01G0160150	0.02797
1	3132637	G	A	downstream_gene_variant	EPlOSAG00000000534	0.02797
1	3132637	G	A	downstream_gene_variant	OS01G0159800	0.02797
1	3132637	G	A	intergenic_region	OS01G0159800-OS01G0160100	0.02797
1	3132637	G	A	downstream_gene_variant	OS01G0160100	0.02797	Os01g0160100 protein; Putative pyruvate decarboxylase; Similar to Zea mays mRNA for pyruvate decarboxylase; Uncharacterized protein [Source:UniProtKB/TrEMBL;Acc:Q9LGL5]
1	3132637	G	A	upstream_gene_variant	OS01G0160150	0.02797
1	3132875	C	T	downstream_gene_variant	EPlOSAG00000000534	0.02797
1	3132875	C	T	downstream_gene_variant	OS01G0159800	0.02797
1	3132875	C	T	intergenic_region	OS01G0159800-OS01G0160100	0.02797
1	3132875	C	T	downstream_gene_variant	OS01G0160100	0.02797	Os01g0160100 protein; Putative pyruvate decarboxylase; Similar to Zea mays mRNA for pyruvate decarboxylase; Uncharacterized protein [Source:UniProtKB/TrEMBL;Acc:Q9LGL5]
1	3132875	C	T	upstream_gene_variant	OS01G0160150	0.02797
1	3133191	C	T	downstream_gene_variant	EPlOSAG00000000534	0.02797
1	3133191	C	T	downstream_gene_variant	OS01G0159800	0.02797
1	3133191	C	T	intergenic_region	OS01G0159800-OS01G0160100	0.02797
1	3133191	C	T	downstream_gene_variant	OS01G0160100	0.02797	Os01g0160100 protein; Putative pyruvate decarboxylase; Similar to Zea mays mRNA for pyruvate decarboxylase; Uncharacterized protein [Source:UniProtKB/TrEMBL;Acc:Q9LGL5]
1	3133191	C	T	upstream_gene_variant	OS01G0160150	0.02797
1	3133239	C	T	downstream_gene_variant	EPlOSAG00000000534	0.02797
1	3133239	C	T	downstream_gene_variant	OS01G0159800	0.02797
1	3133239	C	T	intergenic_region	OS01G0159800-OS01G0160100	0.02797
1	3133239	C	T	downstream_gene_variant	OS01G0160100	0.02797	Os01g0160100 protein; Putative pyruvate decarboxylase; Similar to Zea mays mRNA for pyruvate decarboxylase; Uncharacterized protein [Source:UniProtKB/TrEMBL;Acc:Q9LGL5]
1	3133239	C	T	upstream_gene_variant	OS01G0160150	0.02797
1	3133382	C	T	downstream_gene_variant	EPlOSAG00000000534	0.02797
1	3133382	C	T	downstream_gene_variant	OS01G0159800	0.02797
1	3133382	C	T	intergenic_region	OS01G0159800-OS01G0160100	0.02797
1	3133382	C	T	downstream_gene_variant	OS01G0160100	0.02797	Os01g0160100 protein; Putative pyruvate decarboxylase; Similar to Zea mays mRNA for pyruvate decarboxylase; Uncharacterized protein [Source:UniProtKB/TrEMBL;Acc:Q9LGL5]
1	3133382	C	T	upstream_gene_variant	OS01G0160150	0.02797
1	3133436	T	G	downstream_gene_variant	EPlOSAG00000000534	0.02797
1	3133436	T	G	downstream_gene_variant	OS01G0159800	0.02797
1	3133436	T	G	intergenic_region	OS01G0159800-OS01G0160100	0.02797
1	3133436	T	G	downstream_gene_variant	OS01G0160100	0.02797	Os01g0160100 protein; Putative pyruvate decarboxylase; Similar to Zea mays mRNA for pyruvate decarboxylase; Uncharacterized protein [Source:UniProtKB/TrEMBL;Acc:Q9LGL5]
1	3133436	T	G	upstream_gene_variant	OS01G0160150	0.02797
1	3133765	C	T	downstream_gene_variant	EPlOSAG00000000534	0.02797
1	3133765	C	T	downstream_gene_variant	OS01G0159800	0.02797
1	3133765	C	T	intergenic_region	OS01G0159800-OS01G0160100	0.02797
1	3133765	C	T	downstream_gene_variant	OS01G0160100	0.02797	Os01g0160100 protein; Putative pyruvate decarboxylase; Similar to Zea mays mRNA for pyruvate decarboxylase; Uncharacterized protein [Source:UniProtKB/TrEMBL;Acc:Q9LGL5]
1	3133765	C	T	upstream_gene_variant	OS01G0160150	0.02797
1	3133918	G	A	downstream_gene_variant	EPlOSAG00000000534	0.02797
1	3133918	G	A	downstream_gene_variant	OS01G0159800	0.02797
1	3133918	G	A	intergenic_region	OS01G0159800-OS01G0160100	0.02797
1	3133918	G	A	downstream_gene_variant	OS01G0160100	0.02797	Os01g0160100 protein; Putative pyruvate decarboxylase; Similar to Zea mays mRNA for pyruvate decarboxylase; Uncharacterized protein [Source:UniProtKB/TrEMBL;Acc:Q9LGL5]
1	3133918	G	A	upstream_gene_variant	OS01G0160150	0.02797
1	3134117	G	A	downstream_gene_variant	EPlOSAG00000000534	0.02797
1	3134117	G	A	downstream_gene_variant	OS01G0159800	0.02797
1	3134117	G	A	intergenic_region	OS01G0159800-OS01G0160100	0.02797
1	3134117	G	A	downstream_gene_variant	OS01G0160100	0.02797	Os01g0160100 protein; Putative pyruvate decarboxylase; Similar to Zea mays mRNA for pyruvate decarboxylase; Uncharacterized protein [Source:UniProtKB/TrEMBL;Acc:Q9LGL5]
1	3134117	G	A	upstream_gene_variant	OS01G0160150	0.02797
1	3134424	G	A	downstream_gene_variant	EPlOSAG00000000534	0.02797
1	3134424	G	A	downstream_gene_variant	OS01G0159800	0.02797
1	3134424	G	A	intergenic_region	OS01G0159800-OS01G0160100	0.02797
1	3134424	G	A	downstream_gene_variant	OS01G0160100	0.02797	Os01g0160100 protein; Putative pyruvate decarboxylase; Similar to Zea mays mRNA for pyruvate decarboxylase; Uncharacterized protein [Source:UniProtKB/TrEMBL;Acc:Q9LGL5]
1	3134424	G	A	upstream_gene_variant	OS01G0160150	0.02797
1	3134639	G	A	downstream_gene_variant	OS01G0159800	0.02797
1	3134639	G	A	intergenic_region	OS01G0159800-OS01G0160100	0.02797
1	3134639	G	A	downstream_gene_variant	OS01G0160100	0.02797	Os01g0160100 protein; Putative pyruvate decarboxylase; Similar to Zea mays mRNA for pyruvate decarboxylase; Uncharacterized protein [Source:UniProtKB/TrEMBL;Acc:Q9LGL5]
1	3134639	G	A	upstream_gene_variant	OS01G0160150	0.02797
1	3134827	C	T	downstream_gene_variant	OS01G0159800	0.02797
1	3134827	C	T	intergenic_region	OS01G0159800-OS01G0160100	0.02797
1	3134827	C	T	downstream_gene_variant	OS01G0160100	0.02797	Os01g0160100 protein; Putative pyruvate decarboxylase; Similar to Zea mays mRNA for pyruvate decarboxylase; Uncharacterized protein [Source:UniProtKB/TrEMBL;Acc:Q9LGL5]
1	3134827	C	T	upstream_gene_variant	OS01G0160150	0.02797
1	3135272	G	A	downstream_gene_variant	OS01G0159800	0.02797
1	3135272	G	A	intergenic_region	OS01G0159800-OS01G0160100	0.02797
1	3135272	G	A	downstream_gene_variant	OS01G0160100	0.02797	Os01g0160100 protein; Putative pyruvate decarboxylase; Similar to Zea mays mRNA for pyruvate decarboxylase; Uncharacterized protein [Source:UniProtKB/TrEMBL;Acc:Q9LGL5]
1	3135272	G	A	upstream_gene_variant	OS01G0160150	0.02797
1	3135331	T	C	downstream_gene_variant	OS01G0159800	0.02797
1	3135331	T	C	intergenic_region	OS01G0159800-OS01G0160100	0.02797
1	3135331	T	C	downstream_gene_variant	OS01G0160100	0.02797	Os01g0160100 protein; Putative pyruvate decarboxylase; Similar to Zea mays mRNA for pyruvate decarboxylase; Uncharacterized protein [Source:UniProtKB/TrEMBL;Acc:Q9LGL5]
1	3135331	T	C	upstream_gene_variant	OS01G0160150	0.02797
1	3135428	C	T	downstream_gene_variant	OS01G0159800	0.02797
1	3135428	C	T	intergenic_region	OS01G0159800-OS01G0160100	0.02797
1	3135428	C	T	downstream_gene_variant	OS01G0160100	0.02797	Os01g0160100 protein; Putative pyruvate decarboxylase; Similar to Zea mays mRNA for pyruvate decarboxylase; Uncharacterized protein [Source:UniProtKB/TrEMBL;Acc:Q9LGL5]
1	3135428	C	T	upstream_gene_variant	OS01G0160150	0.02797
1	3135541	C	A	downstream_gene_variant	OS01G0159800	0.02797
1	3135541	C	A	intergenic_region	OS01G0159800-OS01G0160100	0.02797
1	3135541	C	A	downstream_gene_variant	OS01G0160100	0.02797	Os01g0160100 protein; Putative pyruvate decarboxylase; Similar to Zea mays mRNA for pyruvate decarboxylase; Uncharacterized protein [Source:UniProtKB/TrEMBL;Acc:Q9LGL5]
1	3135541	C	A	upstream_gene_variant	OS01G0160150	0.02797
1	3135772	C	T	intergenic_region	OS01G0159800-OS01G0160100	0.02797
1	3135772	C	T	downstream_gene_variant	OS01G0160100	0.02797	Os01g0160100 protein; Putative pyruvate decarboxylase; Similar to Zea mays mRNA for pyruvate decarboxylase; Uncharacterized protein [Source:UniProtKB/TrEMBL;Acc:Q9LGL5]
1	3135772	C	T	upstream_gene_variant	OS01G0160150	0.02797
1	3135780	C	A	intergenic_region	OS01G0159800-OS01G0160100	0.02797
1	3135780	C	A	downstream_gene_variant	OS01G0160100	0.02797	Os01g0160100 protein; Putative pyruvate decarboxylase; Similar to Zea mays mRNA for pyruvate decarboxylase; Uncharacterized protein [Source:UniProtKB/TrEMBL;Acc:Q9LGL5]
1	3135780	C	A	upstream_gene_variant	OS01G0160150	0.02797
1	3135999	C	T	intergenic_region	OS01G0159800-OS01G0160100	0.02797
1	3135999	C	T	downstream_gene_variant	OS01G0160100	0.02797	Os01g0160100 protein; Putative pyruvate decarboxylase; Similar to Zea mays mRNA for pyruvate decarboxylase; Uncharacterized protein [Source:UniProtKB/TrEMBL;Acc:Q9LGL5]
1	3135999	C	T	upstream_gene_variant	OS01G0160150	0.02797
1	3138105	C	A	intron_variant	OS01G0160100	0.02797	Os01g0160100 protein; Putative pyruvate decarboxylase; Similar to Zea mays mRNA for pyruvate decarboxylase; Uncharacterized protein [Source:UniProtKB/TrEMBL;Acc:Q9LGL5]
1	3138105	C	A	intragenic_variant	OS01G0160100	0.02797	Os01g0160100 protein; Putative pyruvate decarboxylase; Similar to Zea mays mRNA for pyruvate decarboxylase; Uncharacterized protein [Source:UniProtKB/TrEMBL;Acc:Q9LGL5]
1	3138105	C	A	intron_variant	OS01G0160150	0.02797
1	3138105	C	A	intragenic_variant	OS01G0160150	0.02797
1	3138134	A	G	intron_variant	OS01G0160100	0.02797	Os01g0160100 protein; Putative pyruvate decarboxylase; Similar to Zea mays mRNA for pyruvate decarboxylase; Uncharacterized protein [Source:UniProtKB/TrEMBL;Acc:Q9LGL5]
1	3138134	A	G	intragenic_variant	OS01G0160100	0.02797	Os01g0160100 protein; Putative pyruvate decarboxylase; Similar to Zea mays mRNA for pyruvate decarboxylase; Uncharacterized protein [Source:UniProtKB/TrEMBL;Acc:Q9LGL5]
1	3138134	A	G	5_prime_UTR_variant	OS01G0160150	0.02797
1	3138134	A	G	intragenic_variant	OS01G0160150	0.02797
1	3138368	A	T	intron_variant	OS01G0160100	0.02797	Os01g0160100 protein; Putative pyruvate decarboxylase; Similar to Zea mays mRNA for pyruvate decarboxylase; Uncharacterized protein [Source:UniProtKB/TrEMBL;Acc:Q9LGL5]
1	3138368	A	T	intragenic_variant	OS01G0160100	0.02797	Os01g0160100 protein; Putative pyruvate decarboxylase; Similar to Zea mays mRNA for pyruvate decarboxylase; Uncharacterized protein [Source:UniProtKB/TrEMBL;Acc:Q9LGL5]
1	3138368	A	T	intron_variant	OS01G0160150	0.02797
1	3138368	A	T	intragenic_variant	OS01G0160150	0.02797
1	3138396	G	A	intron_variant	OS01G0160100	0.02797	Os01g0160100 protein; Putative pyruvate decarboxylase; Similar to Zea mays mRNA for pyruvate decarboxylase; Uncharacterized protein [Source:UniProtKB/TrEMBL;Acc:Q9LGL5]
1	3138396	G	A	intragenic_variant	OS01G0160100	0.02797	Os01g0160100 protein; Putative pyruvate decarboxylase; Similar to Zea mays mRNA for pyruvate decarboxylase; Uncharacterized protein [Source:UniProtKB/TrEMBL;Acc:Q9LGL5]
1	3138396	G	A	intron_variant	OS01G0160150	0.02797
1	3138396	G	A	intragenic_variant	OS01G0160150	0.02797
1	3138455	T	C	intron_variant	OS01G0160100	0.02797	Os01g0160100 protein; Putative pyruvate decarboxylase; Similar to Zea mays mRNA for pyruvate decarboxylase; Uncharacterized protein [Source:UniProtKB/TrEMBL;Acc:Q9LGL5]
1	3138455	T	C	intragenic_variant	OS01G0160100	0.02797	Os01g0160100 protein; Putative pyruvate decarboxylase; Similar to Zea mays mRNA for pyruvate decarboxylase; Uncharacterized protein [Source:UniProtKB/TrEMBL;Acc:Q9LGL5]
1	3138455	T	C	intron_variant	OS01G0160150	0.02797
1	3138455	T	C	intragenic_variant	OS01G0160150	0.02797
1	3138509	C	T	intron_variant	OS01G0160100	0.02797	Os01g0160100 protein; Putative pyruvate decarboxylase; Similar to Zea mays mRNA for pyruvate decarboxylase; Uncharacterized protein [Source:UniProtKB/TrEMBL;Acc:Q9LGL5]
1	3138509	C	T	intragenic_variant	OS01G0160100	0.02797	Os01g0160100 protein; Putative pyruvate decarboxylase; Similar to Zea mays mRNA for pyruvate decarboxylase; Uncharacterized protein [Source:UniProtKB/TrEMBL;Acc:Q9LGL5]
1	3138509	C	T	intron_variant	OS01G0160150	0.02797
1	3138509	C	T	intragenic_variant	OS01G0160150	0.02797
1	3139201	T	C	intron_variant	OS01G0160100	0.04351	Os01g0160100 protein; Putative pyruvate decarboxylase; Similar to Zea mays mRNA for pyruvate decarboxylase; Uncharacterized protein [Source:UniProtKB/TrEMBL;Acc:Q9LGL5]
1	3139201	T	C	intragenic_variant	OS01G0160100	0.04351	Os01g0160100 protein; Putative pyruvate decarboxylase; Similar to Zea mays mRNA for pyruvate decarboxylase; Uncharacterized protein [Source:UniProtKB/TrEMBL;Acc:Q9LGL5]
1	3139201	T	C	intron_variant	OS01G0160150	0.04351
1	3139201	T	C	intragenic_variant	OS01G0160150	0.04351
1	3139201	T	C	downstream_gene_variant	OS01G0160200	0.04351	Os01g0160200 protein; cDNA clone:J033096F04, full insert sequence [Source:UniProtKB/TrEMBL;Acc:Q0JQH5]
1	3139247	C	T	intron_variant	OS01G0160100	0.02797	Os01g0160100 protein; Putative pyruvate decarboxylase; Similar to Zea mays mRNA for pyruvate decarboxylase; Uncharacterized protein [Source:UniProtKB/TrEMBL;Acc:Q9LGL5]
1	3139247	C	T	intragenic_variant	OS01G0160100	0.02797	Os01g0160100 protein; Putative pyruvate decarboxylase; Similar to Zea mays mRNA for pyruvate decarboxylase; Uncharacterized protein [Source:UniProtKB/TrEMBL;Acc:Q9LGL5]
1	3139247	C	T	intron_variant	OS01G0160150	0.02797
1	3139247	C	T	intragenic_variant	OS01G0160150	0.02797
1	3139247	C	T	downstream_gene_variant	OS01G0160200	0.02797	Os01g0160200 protein; cDNA clone:J033096F04, full insert sequence [Source:UniProtKB/TrEMBL;Acc:Q0JQH5]
1	3139251	C	T	intron_variant	OS01G0160100	0.02797	Os01g0160100 protein; Putative pyruvate decarboxylase; Similar to Zea mays mRNA for pyruvate decarboxylase; Uncharacterized protein [Source:UniProtKB/TrEMBL;Acc:Q9LGL5]
1	3139251	C	T	intragenic_variant	OS01G0160100	0.02797	Os01g0160100 protein; Putative pyruvate decarboxylase; Similar to Zea mays mRNA for pyruvate decarboxylase; Uncharacterized protein [Source:UniProtKB/TrEMBL;Acc:Q9LGL5]
1	3139251	C	T	intron_variant	OS01G0160150	0.02797
1	3139251	C	T	intragenic_variant	OS01G0160150	0.02797
1	3139251	C	T	downstream_gene_variant	OS01G0160200	0.02797	Os01g0160200 protein; cDNA clone:J033096F04, full insert sequence [Source:UniProtKB/TrEMBL;Acc:Q0JQH5]
1	3139262	G	T	intron_variant	OS01G0160100	0.02797	Os01g0160100 protein; Putative pyruvate decarboxylase; Similar to Zea mays mRNA for pyruvate decarboxylase; Uncharacterized protein [Source:UniProtKB/TrEMBL;Acc:Q9LGL5]
1	3139262	G	T	intragenic_variant	OS01G0160100	0.02797	Os01g0160100 protein; Putative pyruvate decarboxylase; Similar to Zea mays mRNA for pyruvate decarboxylase; Uncharacterized protein [Source:UniProtKB/TrEMBL;Acc:Q9LGL5]
1	3139262	G	T	intron_variant	OS01G0160150	0.02797
1	3139262	G	T	intragenic_variant	OS01G0160150	0.02797
1	3139262	G	T	downstream_gene_variant	OS01G0160200	0.02797	Os01g0160200 protein; cDNA clone:J033096F04, full insert sequence [Source:UniProtKB/TrEMBL;Acc:Q0JQH5]
1	3139326	T	C	intron_variant	OS01G0160100	0.02797	Os01g0160100 protein; Putative pyruvate decarboxylase; Similar to Zea mays mRNA for pyruvate decarboxylase; Uncharacterized protein [Source:UniProtKB/TrEMBL;Acc:Q9LGL5]
1	3139326	T	C	intragenic_variant	OS01G0160100	0.02797	Os01g0160100 protein; Putative pyruvate decarboxylase; Similar to Zea mays mRNA for pyruvate decarboxylase; Uncharacterized protein [Source:UniProtKB/TrEMBL;Acc:Q9LGL5]
1	3139326	T	C	intron_variant	OS01G0160150	0.02797
1	3139326	T	C	intragenic_variant	OS01G0160150	0.02797
1	3139326	T	C	downstream_gene_variant	OS01G0160200	0.02797	Os01g0160200 protein; cDNA clone:J033096F04, full insert sequence [Source:UniProtKB/TrEMBL;Acc:Q0JQH5]
1	3139340	A	C	intron_variant	OS01G0160100	0.02797	Os01g0160100 protein; Putative pyruvate decarboxylase; Similar to Zea mays mRNA for pyruvate decarboxylase; Uncharacterized protein [Source:UniProtKB/TrEMBL;Acc:Q9LGL5]
1	3139340	A	C	intragenic_variant	OS01G0160100	0.02797	Os01g0160100 protein; Putative pyruvate decarboxylase; Similar to Zea mays mRNA for pyruvate decarboxylase; Uncharacterized protein [Source:UniProtKB/TrEMBL;Acc:Q9LGL5]
1	3139340	A	C	intron_variant	OS01G0160150	0.02797
1	3139340	A	C	intragenic_variant	OS01G0160150	0.02797
1	3139340	A	C	downstream_gene_variant	OS01G0160200	0.02797	Os01g0160200 protein; cDNA clone:J033096F04, full insert sequence [Source:UniProtKB/TrEMBL;Acc:Q0JQH5]
1	3139426	C	T	intron_variant	OS01G0160100	0.02797	Os01g0160100 protein; Putative pyruvate decarboxylase; Similar to Zea mays mRNA for pyruvate decarboxylase; Uncharacterized protein [Source:UniProtKB/TrEMBL;Acc:Q9LGL5]
1	3139426	C	T	intragenic_variant	OS01G0160100	0.02797	Os01g0160100 protein; Putative pyruvate decarboxylase; Similar to Zea mays mRNA for pyruvate decarboxylase; Uncharacterized protein [Source:UniProtKB/TrEMBL;Acc:Q9LGL5]
1	3139426	C	T	intron_variant	OS01G0160150	0.02797
1	3139426	C	T	intragenic_variant	OS01G0160150	0.02797
1	3139426	C	T	downstream_gene_variant	OS01G0160200	0.02797	Os01g0160200 protein; cDNA clone:J033096F04, full insert sequence [Source:UniProtKB/TrEMBL;Acc:Q0JQH5]
1	3139588	T	A	intron_variant	OS01G0160100	0.02797	Os01g0160100 protein; Putative pyruvate decarboxylase; Similar to Zea mays mRNA for pyruvate decarboxylase; Uncharacterized protein [Source:UniProtKB/TrEMBL;Acc:Q9LGL5]
1	3139588	T	A	intragenic_variant	OS01G0160100	0.02797	Os01g0160100 protein; Putative pyruvate decarboxylase; Similar to Zea mays mRNA for pyruvate decarboxylase; Uncharacterized protein [Source:UniProtKB/TrEMBL;Acc:Q9LGL5]
1	3139588	T	A	5_prime_UTR_premature_start_codon_gain_variant	OS01G0160150	0.02797
1	3139588	T	A	5_prime_UTR_variant	OS01G0160150	0.02797
1	3139588	T	A	intragenic_variant	OS01G0160150	0.02797
1	3139588	T	A	downstream_gene_variant	OS01G0160200	0.02797	Os01g0160200 protein; cDNA clone:J033096F04, full insert sequence [Source:UniProtKB/TrEMBL;Acc:Q0JQH5]
1	3139703	G	C	synonymous_variant	OS01G0160100	0.02797	Os01g0160100 protein; Putative pyruvate decarboxylase; Similar to Zea mays mRNA for pyruvate decarboxylase; Uncharacterized protein [Source:UniProtKB/TrEMBL;Acc:Q9LGL5]
1	3139703	G	C	intragenic_variant	OS01G0160100	0.02797	Os01g0160100 protein; Putative pyruvate decarboxylase; Similar to Zea mays mRNA for pyruvate decarboxylase; Uncharacterized protein [Source:UniProtKB/TrEMBL;Acc:Q9LGL5]
1	3139703	G	C	missense_variant	OS01G0160150	0.02797
1	3139703	G	C	intragenic_variant	OS01G0160150	0.02797
1	3139703	G	C	downstream_gene_variant	OS01G0160200	0.02797	Os01g0160200 protein; cDNA clone:J033096F04, full insert sequence [Source:UniProtKB/TrEMBL;Acc:Q0JQH5]
1	3141337	G	A	upstream_gene_variant	OS01G0160100	0.0303	Os01g0160100 protein; Putative pyruvate decarboxylase; Similar to Zea mays mRNA for pyruvate decarboxylase; Uncharacterized protein [Source:UniProtKB/TrEMBL;Acc:Q9LGL5]
1	3141337	G	A	intergenic_region	OS01G0160100-OS01G0160200	0.0303
1	3141337	G	A	downstream_gene_variant	OS01G0160150	0.0303
1	3141337	G	A	downstream_gene_variant	OS01G0160200	0.0303	Os01g0160200 protein; cDNA clone:J033096F04, full insert sequence [Source:UniProtKB/TrEMBL;Acc:Q0JQH5]
1	3141345	C	T	upstream_gene_variant	OS01G0160100	0.0303	Os01g0160100 protein; Putative pyruvate decarboxylase; Similar to Zea mays mRNA for pyruvate decarboxylase; Uncharacterized protein [Source:UniProtKB/TrEMBL;Acc:Q9LGL5]
1	3141345	C	T	intergenic_region	OS01G0160100-OS01G0160200	0.0303
1	3141345	C	T	downstream_gene_variant	OS01G0160150	0.0303
1	3141345	C	T	downstream_gene_variant	OS01G0160200	0.0303	Os01g0160200 protein; cDNA clone:J033096F04, full insert sequence [Source:UniProtKB/TrEMBL;Acc:Q0JQH5]
1	3165182	C	T	intergenic_region	OS01G0160200-EPlOSAG00000009517	0.02797
1	3165203	C	T	intergenic_region	OS01G0160200-EPlOSAG00000009517	0.02797
1	3179593	A	G	downstream_gene_variant	EPlOSAG00000009517	0.01632
1	3179593	A	G	downstream_gene_variant	EPlOSAG00000031086	0.01632
1	3179593	A	G	intergenic_region	EPlOSAG00000031086-OS01G0160700	0.01632
1	3179593	A	G	upstream_gene_variant	EPlOSAG00000034814	0.01632
1	3179593	A	G	upstream_gene_variant	OS01G0160700	0.01632	Os01g0160700 protein; Putative verticillium wilt disease resistance protein; Uncharacterized protein [Source:UniProtKB/TrEMBL;Acc:Q9LGK8]
1	3180635	C	A	downstream_gene_variant	EPlOSAG00000031086	0.009324
1	3180635	C	A	intergenic_region	EPlOSAG00000031086-OS01G0160700	0.009324
1	3180635	C	A	upstream_gene_variant	EPlOSAG00000034814	0.009324
1	3180635	C	A	upstream_gene_variant	OS01G0160700	0.009324	Os01g0160700 protein; Putative verticillium wilt disease resistance protein; Uncharacterized protein [Source:UniProtKB/TrEMBL;Acc:Q9LGK8]
1	3180815	C	T	downstream_gene_variant	EPlOSAG00000031086	0.009324
1	3180815	C	T	intergenic_region	EPlOSAG00000031086-OS01G0160700	0.009324
1	3180815	C	T	upstream_gene_variant	EPlOSAG00000034814	0.009324
1	3180815	C	T	upstream_gene_variant	OS01G0160700	0.009324	Os01g0160700 protein; Putative verticillium wilt disease resistance protein; Uncharacterized protein [Source:UniProtKB/TrEMBL;Acc:Q9LGK8]
1	3182206	C	A	missense_variant	OS01G0160700	0.009324	Os01g0160700 protein; Putative verticillium wilt disease resistance protein; Uncharacterized protein [Source:UniProtKB/TrEMBL;Acc:Q9LGK8]
1	3182206	C	A	intragenic_variant	OS01G0160700	0.009324	Os01g0160700 protein; Putative verticillium wilt disease resistance protein; Uncharacterized protein [Source:UniProtKB/TrEMBL;Acc:Q9LGK8]
1	3185456	G	A	downstream_gene_variant	EPlOSAG00000028615	0.02797
1	3185456	G	A	upstream_gene_variant	EPlOSAG00000029615	0.02797
1	3185456	G	A	downstream_gene_variant	EPlOSAG00000053254	0.02797
1	3185456	G	A	downstream_gene_variant	OS01G0160700	0.02797	Os01g0160700 protein; Putative verticillium wilt disease resistance protein; Uncharacterized protein [Source:UniProtKB/TrEMBL;Acc:Q9LGK8]
1	3185456	G	A	intergenic_region	OS01G0160700-OS01G0160800	0.02797
1	3185456	G	A	downstream_gene_variant	OS01G0160800	0.02797	rRNA N-glycosidase [Source:UniProtKB/TrEMBL;Acc:Q9LGK6]
1	3187195	T	C	downstream_gene_variant	EPlOSAG00000028615	0.04895
1	3187195	T	C	upstream_gene_variant	EPlOSAG00000029615	0.04895
1	3187195	T	C	downstream_gene_variant	EPlOSAG00000053254	0.04895
1	3187195	T	C	downstream_gene_variant	OS01G0160700	0.04895	Os01g0160700 protein; Putative verticillium wilt disease resistance protein; Uncharacterized protein [Source:UniProtKB/TrEMBL;Acc:Q9LGK8]
1	3187195	T	C	intergenic_region	OS01G0160700-OS01G0160800	0.04895
1	3187195	T	C	downstream_gene_variant	OS01G0160800	0.04895	rRNA N-glycosidase [Source:UniProtKB/TrEMBL;Acc:Q9LGK6]
1	3187398	A	G	downstream_gene_variant	EPlOSAG00000028615	0.04895
1	3187398	A	G	upstream_gene_variant	EPlOSAG00000029615	0.04895
1	3187398	A	G	downstream_gene_variant	EPlOSAG00000053254	0.04895
1	3187398	A	G	downstream_gene_variant	OS01G0160700	0.04895	Os01g0160700 protein; Putative verticillium wilt disease resistance protein; Uncharacterized protein [Source:UniProtKB/TrEMBL;Acc:Q9LGK8]
1	3187398	A	G	intergenic_region	OS01G0160700-OS01G0160800	0.04895
1	3187398	A	G	downstream_gene_variant	OS01G0160800	0.04895	rRNA N-glycosidase [Source:UniProtKB/TrEMBL;Acc:Q9LGK6]
1	3187448	T	A	downstream_gene_variant	EPlOSAG00000028615	0.04895
1	3187448	T	A	upstream_gene_variant	EPlOSAG00000029615	0.04895
1	3187448	T	A	downstream_gene_variant	EPlOSAG00000053254	0.04895
1	3187448	T	A	downstream_gene_variant	OS01G0160700	0.04895	Os01g0160700 protein; Putative verticillium wilt disease resistance protein; Uncharacterized protein [Source:UniProtKB/TrEMBL;Acc:Q9LGK8]
1	3187448	T	A	intergenic_region	OS01G0160700-OS01G0160800	0.04895
1	3187448	T	A	downstream_gene_variant	OS01G0160800	0.04895	rRNA N-glycosidase [Source:UniProtKB/TrEMBL;Acc:Q9LGK6]
1	3187806	A	G	downstream_gene_variant	EPlOSAG00000028615	0.0303
1	3187806	A	G	upstream_gene_variant	EPlOSAG00000029615	0.0303
1	3187806	A	G	downstream_gene_variant	EPlOSAG00000053254	0.0303
1	3187806	A	G	downstream_gene_variant	OS01G0160700	0.0303	Os01g0160700 protein; Putative verticillium wilt disease resistance protein; Uncharacterized protein [Source:UniProtKB/TrEMBL;Acc:Q9LGK8]
1	3187806	A	G	intergenic_region	OS01G0160700-OS01G0160800	0.0303
1	3187806	A	G	downstream_gene_variant	OS01G0160800	0.0303	rRNA N-glycosidase [Source:UniProtKB/TrEMBL;Acc:Q9LGK6]
1	3187810	A	G	downstream_gene_variant	EPlOSAG00000028615	0.0303
1	3187810	A	G	upstream_gene_variant	EPlOSAG00000029615	0.0303
1	3187810	A	G	downstream_gene_variant	EPlOSAG00000053254	0.0303
1	3187810	A	G	downstream_gene_variant	OS01G0160700	0.0303	Os01g0160700 protein; Putative verticillium wilt disease resistance protein; Uncharacterized protein [Source:UniProtKB/TrEMBL;Acc:Q9LGK8]
1	3187810	A	G	intergenic_region	OS01G0160700-OS01G0160800	0.0303
1	3187810	A	G	downstream_gene_variant	OS01G0160800	0.0303	rRNA N-glycosidase [Source:UniProtKB/TrEMBL;Acc:Q9LGK6]
1	3187865	A	G	downstream_gene_variant	EPlOSAG00000028615	0.04895
1	3187865	A	G	upstream_gene_variant	EPlOSAG00000029615	0.04895
1	3187865	A	G	downstream_gene_variant	EPlOSAG00000053254	0.04895
1	3187865	A	G	downstream_gene_variant	OS01G0160700	0.04895	Os01g0160700 protein; Putative verticillium wilt disease resistance protein; Uncharacterized protein [Source:UniProtKB/TrEMBL;Acc:Q9LGK8]
1	3187865	A	G	intergenic_region	OS01G0160700-OS01G0160800	0.04895
1	3187865	A	G	downstream_gene_variant	OS01G0160800	0.04895	rRNA N-glycosidase [Source:UniProtKB/TrEMBL;Acc:Q9LGK6]
1	3188031	A	C	downstream_gene_variant	EPlOSAG00000025331	0.02652
1	3188031	A	C	downstream_gene_variant	EPlOSAG00000028615	0.02652
1	3188031	A	C	upstream_gene_variant	EPlOSAG00000029615	0.02652
1	3188031	A	C	downstream_gene_variant	EPlOSAG00000041345	0.02652
1	3188031	A	C	upstream_gene_variant	EPlOSAG00000041483	0.02652
1	3188031	A	C	upstream_gene_variant	EPlOSAG00000049924	0.02652
1	3188031	A	C	downstream_gene_variant	EPlOSAG00000053254	0.02652
1	3188031	A	C	downstream_gene_variant	OS01G0160700	0.02652	Os01g0160700 protein; Putative verticillium wilt disease resistance protein; Uncharacterized protein [Source:UniProtKB/TrEMBL;Acc:Q9LGK8]
1	3188031	A	C	intergenic_region	OS01G0160700-OS01G0160800	0.02652
1	3188031	A	C	downstream_gene_variant	OS01G0160800	0.02652	rRNA N-glycosidase [Source:UniProtKB/TrEMBL;Acc:Q9LGK6]
1	3188034	C	T	downstream_gene_variant	EPlOSAG00000025331	0.02652
1	3188034	C	T	downstream_gene_variant	EPlOSAG00000028615	0.02652
1	3188034	C	T	upstream_gene_variant	EPlOSAG00000029615	0.02652
1	3188034	C	T	downstream_gene_variant	EPlOSAG00000041345	0.02652
1	3188034	C	T	upstream_gene_variant	EPlOSAG00000041483	0.02652
1	3188034	C	T	upstream_gene_variant	EPlOSAG00000049924	0.02652
1	3188034	C	T	downstream_gene_variant	EPlOSAG00000053254	0.02652
1	3188034	C	T	downstream_gene_variant	OS01G0160700	0.02652	Os01g0160700 protein; Putative verticillium wilt disease resistance protein; Uncharacterized protein [Source:UniProtKB/TrEMBL;Acc:Q9LGK8]
1	3188034	C	T	intergenic_region	OS01G0160700-OS01G0160800	0.02652
1	3188034	C	T	downstream_gene_variant	OS01G0160800	0.02652	rRNA N-glycosidase [Source:UniProtKB/TrEMBL;Acc:Q9LGK6]
1	3188048	A	G	downstream_gene_variant	EPlOSAG00000025331	0.04895
1	3188048	A	G	downstream_gene_variant	EPlOSAG00000028615	0.04895
1	3188048	A	G	upstream_gene_variant	EPlOSAG00000029615	0.04895
1	3188048	A	G	downstream_gene_variant	EPlOSAG00000041345	0.04895
1	3188048	A	G	upstream_gene_variant	EPlOSAG00000041483	0.04895
1	3188048	A	G	upstream_gene_variant	EPlOSAG00000049924	0.04895
1	3188048	A	G	downstream_gene_variant	EPlOSAG00000053254	0.04895
1	3188048	A	G	downstream_gene_variant	OS01G0160700	0.04895	Os01g0160700 protein; Putative verticillium wilt disease resistance protein; Uncharacterized protein [Source:UniProtKB/TrEMBL;Acc:Q9LGK8]
1	3188048	A	G	intergenic_region	OS01G0160700-OS01G0160800	0.04895
1	3188048	A	G	downstream_gene_variant	OS01G0160800	0.04895	rRNA N-glycosidase [Source:UniProtKB/TrEMBL;Acc:Q9LGK6]
1	3188062	A	G	downstream_gene_variant	EPlOSAG00000025331	0.04895
1	3188062	A	G	downstream_gene_variant	EPlOSAG00000028615	0.04895
1	3188062	A	G	upstream_gene_variant	EPlOSAG00000029615	0.04895
1	3188062	A	G	downstream_gene_variant	EPlOSAG00000041345	0.04895
1	3188062	A	G	upstream_gene_variant	EPlOSAG00000041483	0.04895
1	3188062	A	G	upstream_gene_variant	EPlOSAG00000049924	0.04895
1	3188062	A	G	downstream_gene_variant	EPlOSAG00000053254	0.04895
1	3188062	A	G	downstream_gene_variant	OS01G0160700	0.04895	Os01g0160700 protein; Putative verticillium wilt disease resistance protein; Uncharacterized protein [Source:UniProtKB/TrEMBL;Acc:Q9LGK8]
1	3188062	A	G	intergenic_region	OS01G0160700-OS01G0160800	0.04895
1	3188062	A	G	downstream_gene_variant	OS01G0160800	0.04895	rRNA N-glycosidase [Source:UniProtKB/TrEMBL;Acc:Q9LGK6]
1	3188252	T	C	downstream_gene_variant	EPlOSAG00000025331	0.04895
1	3188252	T	C	downstream_gene_variant	EPlOSAG00000028615	0.04895
1	3188252	T	C	upstream_gene_variant	EPlOSAG00000029615	0.04895
1	3188252	T	C	downstream_gene_variant	EPlOSAG00000041345	0.04895
1	3188252	T	C	upstream_gene_variant	EPlOSAG00000041483	0.04895
1	3188252	T	C	upstream_gene_variant	EPlOSAG00000049924	0.04895
1	3188252	T	C	downstream_gene_variant	EPlOSAG00000053254	0.04895
1	3188252	T	C	downstream_gene_variant	OS01G0160700	0.04895	Os01g0160700 protein; Putative verticillium wilt disease resistance protein; Uncharacterized protein [Source:UniProtKB/TrEMBL;Acc:Q9LGK8]
1	3188252	T	C	intergenic_region	OS01G0160700-OS01G0160800	0.04895
1	3188252	T	C	downstream_gene_variant	OS01G0160800	0.04895	rRNA N-glycosidase [Source:UniProtKB/TrEMBL;Acc:Q9LGK6]
1	3188289	T	C	downstream_gene_variant	EPlOSAG00000025331	0.04895
1	3188289	T	C	downstream_gene_variant	EPlOSAG00000028615	0.04895
1	3188289	T	C	upstream_gene_variant	EPlOSAG00000029615	0.04895
1	3188289	T	C	downstream_gene_variant	EPlOSAG00000041345	0.04895
1	3188289	T	C	upstream_gene_variant	EPlOSAG00000041483	0.04895
1	3188289	T	C	upstream_gene_variant	EPlOSAG00000049924	0.04895
1	3188289	T	C	downstream_gene_variant	EPlOSAG00000053254	0.04895
1	3188289	T	C	downstream_gene_variant	OS01G0160700	0.04895	Os01g0160700 protein; Putative verticillium wilt disease resistance protein; Uncharacterized protein [Source:UniProtKB/TrEMBL;Acc:Q9LGK8]
1	3188289	T	C	intergenic_region	OS01G0160700-OS01G0160800	0.04895
1	3188289	T	C	downstream_gene_variant	OS01G0160800	0.04895	rRNA N-glycosidase [Source:UniProtKB/TrEMBL;Acc:Q9LGK6]
1	3188297	A	G	downstream_gene_variant	EPlOSAG00000025331	0.04895
1	3188297	A	G	downstream_gene_variant	EPlOSAG00000028615	0.04895
1	3188297	A	G	upstream_gene_variant	EPlOSAG00000029615	0.04895
1	3188297	A	G	downstream_gene_variant	EPlOSAG00000041345	0.04895
1	3188297	A	G	upstream_gene_variant	EPlOSAG00000041483	0.04895
1	3188297	A	G	upstream_gene_variant	EPlOSAG00000049924	0.04895
1	3188297	A	G	downstream_gene_variant	EPlOSAG00000053254	0.04895
1	3188297	A	G	downstream_gene_variant	OS01G0160700	0.04895	Os01g0160700 protein; Putative verticillium wilt disease resistance protein; Uncharacterized protein [Source:UniProtKB/TrEMBL;Acc:Q9LGK8]
1	3188297	A	G	intergenic_region	OS01G0160700-OS01G0160800	0.04895
1	3188297	A	G	downstream_gene_variant	OS01G0160800	0.04895	rRNA N-glycosidase [Source:UniProtKB/TrEMBL;Acc:Q9LGK6]
1	3188410	C	T	downstream_gene_variant	EPlOSAG00000025331	0.01632
1	3188410	C	T	downstream_gene_variant	EPlOSAG00000028615	0.01632
1	3188410	C	T	upstream_gene_variant	EPlOSAG00000029615	0.01632
1	3188410	C	T	downstream_gene_variant	EPlOSAG00000041345	0.01632
1	3188410	C	T	upstream_gene_variant	EPlOSAG00000041483	0.01632
1	3188410	C	T	upstream_gene_variant	EPlOSAG00000049924	0.01632
1	3188410	C	T	downstream_gene_variant	EPlOSAG00000053254	0.01632
1	3188410	C	T	downstream_gene_variant	OS01G0160700	0.01632	Os01g0160700 protein; Putative verticillium wilt disease resistance protein; Uncharacterized protein [Source:UniProtKB/TrEMBL;Acc:Q9LGK8]
1	3188410	C	T	intergenic_region	OS01G0160700-OS01G0160800	0.01632
1	3188410	C	T	downstream_gene_variant	OS01G0160800	0.01632	rRNA N-glycosidase [Source:UniProtKB/TrEMBL;Acc:Q9LGK6]
1	3188464	A	G	downstream_gene_variant	EPlOSAG00000025331	0.04895
1	3188464	A	G	downstream_gene_variant	EPlOSAG00000028615	0.04895
1	3188464	A	G	upstream_gene_variant	EPlOSAG00000029615	0.04895
1	3188464	A	G	downstream_gene_variant	EPlOSAG00000041345	0.04895
1	3188464	A	G	upstream_gene_variant	EPlOSAG00000041483	0.04895
1	3188464	A	G	upstream_gene_variant	EPlOSAG00000049924	0.04895
1	3188464	A	G	downstream_gene_variant	EPlOSAG00000053254	0.04895
1	3188464	A	G	downstream_gene_variant	OS01G0160700	0.04895	Os01g0160700 protein; Putative verticillium wilt disease resistance protein; Uncharacterized protein [Source:UniProtKB/TrEMBL;Acc:Q9LGK8]
1	3188464	A	G	intergenic_region	OS01G0160700-OS01G0160800	0.04895
1	3188464	A	G	downstream_gene_variant	OS01G0160800	0.04895	rRNA N-glycosidase [Source:UniProtKB/TrEMBL;Acc:Q9LGK6]
1	3189040	A	G	downstream_gene_variant	EPlOSAG00000025331	0.04895
1	3189040	A	G	downstream_gene_variant	EPlOSAG00000028615	0.04895
1	3189040	A	G	upstream_gene_variant	EPlOSAG00000029615	0.04895
1	3189040	A	G	downstream_gene_variant	EPlOSAG00000041345	0.04895
1	3189040	A	G	upstream_gene_variant	EPlOSAG00000041483	0.04895
1	3189040	A	G	upstream_gene_variant	EPlOSAG00000049924	0.04895
1	3189040	A	G	downstream_gene_variant	EPlOSAG00000053254	0.04895
1	3189040	A	G	downstream_gene_variant	OS01G0160700	0.04895	Os01g0160700 protein; Putative verticillium wilt disease resistance protein; Uncharacterized protein [Source:UniProtKB/TrEMBL;Acc:Q9LGK8]
1	3189040	A	G	intergenic_region	OS01G0160700-OS01G0160800	0.04895
1	3189040	A	G	downstream_gene_variant	OS01G0160800	0.04895	rRNA N-glycosidase [Source:UniProtKB/TrEMBL;Acc:Q9LGK6]
1	3189047	T	G	downstream_gene_variant	EPlOSAG00000025331	0.04895
1	3189047	T	G	downstream_gene_variant	EPlOSAG00000028615	0.04895
1	3189047	T	G	upstream_gene_variant	EPlOSAG00000029615	0.04895
1	3189047	T	G	downstream_gene_variant	EPlOSAG00000041345	0.04895
1	3189047	T	G	upstream_gene_variant	EPlOSAG00000041483	0.04895
1	3189047	T	G	upstream_gene_variant	EPlOSAG00000049924	0.04895
1	3189047	T	G	downstream_gene_variant	EPlOSAG00000053254	0.04895
1	3189047	T	G	downstream_gene_variant	OS01G0160700	0.04895	Os01g0160700 protein; Putative verticillium wilt disease resistance protein; Uncharacterized protein [Source:UniProtKB/TrEMBL;Acc:Q9LGK8]
1	3189047	T	G	intergenic_region	OS01G0160700-OS01G0160800	0.04895
1	3189047	T	G	downstream_gene_variant	OS01G0160800	0.04895	rRNA N-glycosidase [Source:UniProtKB/TrEMBL;Acc:Q9LGK6]
1	3189086	T	C	downstream_gene_variant	EPlOSAG00000025331	0.04895
1	3189086	T	C	downstream_gene_variant	EPlOSAG00000028615	0.04895
1	3189086	T	C	upstream_gene_variant	EPlOSAG00000029615	0.04895
1	3189086	T	C	downstream_gene_variant	EPlOSAG00000041345	0.04895
1	3189086	T	C	upstream_gene_variant	EPlOSAG00000041483	0.04895
1	3189086	T	C	upstream_gene_variant	EPlOSAG00000049924	0.04895
1	3189086	T	C	downstream_gene_variant	EPlOSAG00000053254	0.04895
1	3189086	T	C	downstream_gene_variant	OS01G0160700	0.04895	Os01g0160700 protein; Putative verticillium wilt disease resistance protein; Uncharacterized protein [Source:UniProtKB/TrEMBL;Acc:Q9LGK8]
1	3189086	T	C	intergenic_region	OS01G0160700-OS01G0160800	0.04895
1	3189086	T	C	downstream_gene_variant	OS01G0160800	0.04895	rRNA N-glycosidase [Source:UniProtKB/TrEMBL;Acc:Q9LGK6]
1	3189121	C	T	downstream_gene_variant	EPlOSAG00000025331	0.01632
1	3189121	C	T	downstream_gene_variant	EPlOSAG00000028615	0.01632
1	3189121	C	T	upstream_gene_variant	EPlOSAG00000029615	0.01632
1	3189121	C	T	downstream_gene_variant	EPlOSAG00000041345	0.01632
1	3189121	C	T	upstream_gene_variant	EPlOSAG00000041483	0.01632
1	3189121	C	T	upstream_gene_variant	EPlOSAG00000049924	0.01632
1	3189121	C	T	downstream_gene_variant	EPlOSAG00000053254	0.01632
1	3189121	C	T	downstream_gene_variant	OS01G0160700	0.01632	Os01g0160700 protein; Putative verticillium wilt disease resistance protein; Uncharacterized protein [Source:UniProtKB/TrEMBL;Acc:Q9LGK8]
1	3189121	C	T	3_prime_UTR_variant	OS01G0160800	0.01632	rRNA N-glycosidase [Source:UniProtKB/TrEMBL;Acc:Q9LGK6]
1	3189121	C	T	intragenic_variant	OS01G0160800	0.01632	rRNA N-glycosidase [Source:UniProtKB/TrEMBL;Acc:Q9LGK6]
1	3189175	T	C	downstream_gene_variant	EPlOSAG00000025331	0.01632
1	3189175	T	C	downstream_gene_variant	EPlOSAG00000028615	0.01632
1	3189175	T	C	upstream_gene_variant	EPlOSAG00000029615	0.01632
1	3189175	T	C	downstream_gene_variant	EPlOSAG00000041345	0.01632
1	3189175	T	C	upstream_gene_variant	EPlOSAG00000041483	0.01632
1	3189175	T	C	upstream_gene_variant	EPlOSAG00000049924	0.01632
1	3189175	T	C	downstream_gene_variant	EPlOSAG00000053254	0.01632
1	3189175	T	C	downstream_gene_variant	OS01G0160700	0.01632	Os01g0160700 protein; Putative verticillium wilt disease resistance protein; Uncharacterized protein [Source:UniProtKB/TrEMBL;Acc:Q9LGK8]
1	3189175	T	C	3_prime_UTR_variant	OS01G0160800	0.01632	rRNA N-glycosidase [Source:UniProtKB/TrEMBL;Acc:Q9LGK6]
1	3189175	T	C	intragenic_variant	OS01G0160800	0.01632	rRNA N-glycosidase [Source:UniProtKB/TrEMBL;Acc:Q9LGK6]
1	3189238	G	T	downstream_gene_variant	EPlOSAG00000025331	0.01786
1	3189238	G	T	non_coding_exon_variant	EPlOSAG00000028615	0.01786
1	3189238	G	T	non_coding_exon_variant	EPlOSAG00000029615	0.01786
1	3189238	G	T	downstream_gene_variant	EPlOSAG00000041345	0.01786
1	3189238	G	T	upstream_gene_variant	EPlOSAG00000041483	0.01786
1	3189238	G	T	upstream_gene_variant	EPlOSAG00000049924	0.01786
1	3189238	G	T	downstream_gene_variant	EPlOSAG00000053254	0.01786
1	3189238	G	T	downstream_gene_variant	OS01G0160700	0.01786	Os01g0160700 protein; Putative verticillium wilt disease resistance protein; Uncharacterized protein [Source:UniProtKB/TrEMBL;Acc:Q9LGK8]
1	3189238	G	T	3_prime_UTR_variant	OS01G0160800	0.01786	rRNA N-glycosidase [Source:UniProtKB/TrEMBL;Acc:Q9LGK6]
1	3189238	G	T	intragenic_variant	OS01G0160800	0.01786	rRNA N-glycosidase [Source:UniProtKB/TrEMBL;Acc:Q9LGK6]
1	3189317	G	A	downstream_gene_variant	EPlOSAG00000025331	0.01632
1	3189317	G	A	non_coding_exon_variant	EPlOSAG00000028615	0.01632
1	3189317	G	A	non_coding_exon_variant	EPlOSAG00000029615	0.01632
1	3189317	G	A	downstream_gene_variant	EPlOSAG00000041345	0.01632
1	3189317	G	A	upstream_gene_variant	EPlOSAG00000041483	0.01632
1	3189317	G	A	upstream_gene_variant	EPlOSAG00000049924	0.01632
1	3189317	G	A	downstream_gene_variant	EPlOSAG00000053254	0.01632
1	3189317	G	A	downstream_gene_variant	OS01G0160700	0.01632	Os01g0160700 protein; Putative verticillium wilt disease resistance protein; Uncharacterized protein [Source:UniProtKB/TrEMBL;Acc:Q9LGK8]
1	3189317	G	A	3_prime_UTR_variant	OS01G0160800	0.01632	rRNA N-glycosidase [Source:UniProtKB/TrEMBL;Acc:Q9LGK6]
1	3189317	G	A	intragenic_variant	OS01G0160800	0.01632	rRNA N-glycosidase [Source:UniProtKB/TrEMBL;Acc:Q9LGK6]
1	3189353	A	G	downstream_gene_variant	EPlOSAG00000025331	0.04895
1	3189353	A	G	upstream_gene_variant	EPlOSAG00000028615	0.04895
1	3189353	A	G	downstream_gene_variant	EPlOSAG00000029615	0.04895
1	3189353	A	G	downstream_gene_variant	EPlOSAG00000041345	0.04895
1	3189353	A	G	upstream_gene_variant	EPlOSAG00000041483	0.04895
1	3189353	A	G	upstream_gene_variant	EPlOSAG00000049924	0.04895
1	3189353	A	G	downstream_gene_variant	EPlOSAG00000053254	0.04895
1	3189353	A	G	downstream_gene_variant	OS01G0160700	0.04895	Os01g0160700 protein; Putative verticillium wilt disease resistance protein; Uncharacterized protein [Source:UniProtKB/TrEMBL;Acc:Q9LGK8]
1	3189353	A	G	3_prime_UTR_variant	OS01G0160800	0.04895	rRNA N-glycosidase [Source:UniProtKB/TrEMBL;Acc:Q9LGK6]
1	3189353	A	G	intragenic_variant	OS01G0160800	0.04895	rRNA N-glycosidase [Source:UniProtKB/TrEMBL;Acc:Q9LGK6]
1	3189884	C	T	downstream_gene_variant	EPlOSAG00000025331	0.01632
1	3189884	C	T	upstream_gene_variant	EPlOSAG00000028615	0.01632
1	3189884	C	T	downstream_gene_variant	EPlOSAG00000029615	0.01632
1	3189884	C	T	downstream_gene_variant	EPlOSAG00000041345	0.01632
1	3189884	C	T	upstream_gene_variant	EPlOSAG00000041483	0.01632
1	3189884	C	T	upstream_gene_variant	EPlOSAG00000049924	0.01632
1	3189884	C	T	upstream_gene_variant	EPlOSAG00000053254	0.01632
1	3189884	C	T	downstream_gene_variant	OS01G0160700	0.01632	Os01g0160700 protein; Putative verticillium wilt disease resistance protein; Uncharacterized protein [Source:UniProtKB/TrEMBL;Acc:Q9LGK8]
1	3189884	C	T	missense_variant	OS01G0160800	0.01632	rRNA N-glycosidase [Source:UniProtKB/TrEMBL;Acc:Q9LGK6]
1	3189884	C	T	intragenic_variant	OS01G0160800	0.01632	rRNA N-glycosidase [Source:UniProtKB/TrEMBL;Acc:Q9LGK6]
1	3189886	G	A	downstream_gene_variant	EPlOSAG00000025331	0.01632
1	3189886	G	A	upstream_gene_variant	EPlOSAG00000028615	0.01632
1	3189886	G	A	downstream_gene_variant	EPlOSAG00000029615	0.01632
1	3189886	G	A	downstream_gene_variant	EPlOSAG00000041345	0.01632
1	3189886	G	A	upstream_gene_variant	EPlOSAG00000041483	0.01632
1	3189886	G	A	upstream_gene_variant	EPlOSAG00000049924	0.01632
1	3189886	G	A	upstream_gene_variant	EPlOSAG00000053254	0.01632
1	3189886	G	A	downstream_gene_variant	OS01G0160700	0.01632	Os01g0160700 protein; Putative verticillium wilt disease resistance protein; Uncharacterized protein [Source:UniProtKB/TrEMBL;Acc:Q9LGK8]
1	3189886	G	A	synonymous_variant	OS01G0160800	0.01632	rRNA N-glycosidase [Source:UniProtKB/TrEMBL;Acc:Q9LGK6]
1	3189886	G	A	intragenic_variant	OS01G0160800	0.01632	rRNA N-glycosidase [Source:UniProtKB/TrEMBL;Acc:Q9LGK6]
1	3190344	A	G	downstream_gene_variant	EPlOSAG00000025331	0.04895
1	3190344	A	G	upstream_gene_variant	EPlOSAG00000028615	0.04895
1	3190344	A	G	downstream_gene_variant	EPlOSAG00000029615	0.04895
1	3190344	A	G	downstream_gene_variant	EPlOSAG00000041345	0.04895
1	3190344	A	G	upstream_gene_variant	EPlOSAG00000041483	0.04895
1	3190344	A	G	upstream_gene_variant	EPlOSAG00000049924	0.04895
1	3190344	A	G	upstream_gene_variant	EPlOSAG00000053254	0.04895
1	3190344	A	G	upstream_gene_variant	OS01G0160800	0.04895	rRNA N-glycosidase [Source:UniProtKB/TrEMBL;Acc:Q9LGK6]
1	3190344	A	G	intergenic_region	OS01G0160800-EPlOSAG00000041345	0.04895
1	3190692	T	A	downstream_gene_variant	EPlOSAG00000025331	0.0303
1	3190692	T	A	upstream_gene_variant	EPlOSAG00000028615	0.0303
1	3190692	T	A	downstream_gene_variant	EPlOSAG00000029615	0.0303
1	3190692	T	A	downstream_gene_variant	EPlOSAG00000041345	0.0303
1	3190692	T	A	upstream_gene_variant	EPlOSAG00000041483	0.0303
1	3190692	T	A	upstream_gene_variant	EPlOSAG00000049924	0.0303
1	3190692	T	A	upstream_gene_variant	EPlOSAG00000053254	0.0303
1	3190692	T	A	upstream_gene_variant	OS01G0160800	0.0303	rRNA N-glycosidase [Source:UniProtKB/TrEMBL;Acc:Q9LGK6]
1	3190692	T	A	intergenic_region	OS01G0160800-EPlOSAG00000041345	0.0303
1	3191046	T	G	downstream_gene_variant	EPlOSAG00000025331	0.0303
1	3191046	T	G	upstream_gene_variant	EPlOSAG00000028615	0.0303
1	3191046	T	G	downstream_gene_variant	EPlOSAG00000029615	0.0303
1	3191046	T	G	downstream_gene_variant	EPlOSAG00000041345	0.0303
1	3191046	T	G	upstream_gene_variant	EPlOSAG00000041483	0.0303
1	3191046	T	G	upstream_gene_variant	EPlOSAG00000049924	0.0303
1	3191046	T	G	upstream_gene_variant	EPlOSAG00000053254	0.0303
1	3191046	T	G	upstream_gene_variant	OS01G0160800	0.0303	rRNA N-glycosidase [Source:UniProtKB/TrEMBL;Acc:Q9LGK6]
1	3191046	T	G	intergenic_region	OS01G0160800-EPlOSAG00000041345	0.0303
1	3191132	T	C	downstream_gene_variant	EPlOSAG00000025331	0.04895
1	3191132	T	C	upstream_gene_variant	EPlOSAG00000028615	0.04895
1	3191132	T	C	downstream_gene_variant	EPlOSAG00000029615	0.04895
1	3191132	T	C	downstream_gene_variant	EPlOSAG00000041345	0.04895
1	3191132	T	C	upstream_gene_variant	EPlOSAG00000041483	0.04895
1	3191132	T	C	upstream_gene_variant	EPlOSAG00000049924	0.04895
1	3191132	T	C	upstream_gene_variant	EPlOSAG00000053254	0.04895
1	3191132	T	C	upstream_gene_variant	OS01G0160800	0.04895	rRNA N-glycosidase [Source:UniProtKB/TrEMBL;Acc:Q9LGK6]
1	3191132	T	C	intergenic_region	OS01G0160800-EPlOSAG00000041345	0.04895
1	3191271	A	G	downstream_gene_variant	EPlOSAG00000025331	0.0303
1	3191271	A	G	upstream_gene_variant	EPlOSAG00000028615	0.0303
1	3191271	A	G	downstream_gene_variant	EPlOSAG00000029615	0.0303
1	3191271	A	G	downstream_gene_variant	EPlOSAG00000041345	0.0303
1	3191271	A	G	upstream_gene_variant	EPlOSAG00000041483	0.0303
1	3191271	A	G	upstream_gene_variant	EPlOSAG00000049924	0.0303
1	3191271	A	G	upstream_gene_variant	EPlOSAG00000053254	0.0303
1	3191271	A	G	upstream_gene_variant	OS01G0160800	0.0303	rRNA N-glycosidase [Source:UniProtKB/TrEMBL;Acc:Q9LGK6]
1	3191271	A	G	intergenic_region	OS01G0160800-EPlOSAG00000041345	0.0303
1	3191783	T	G	downstream_gene_variant	EPlOSAG00000025331	0.0303
1	3191783	T	G	upstream_gene_variant	EPlOSAG00000028615	0.0303
1	3191783	T	G	downstream_gene_variant	EPlOSAG00000029615	0.0303
1	3191783	T	G	downstream_gene_variant	EPlOSAG00000041345	0.0303
1	3191783	T	G	upstream_gene_variant	EPlOSAG00000041483	0.0303
1	3191783	T	G	upstream_gene_variant	EPlOSAG00000049924	0.0303
1	3191783	T	G	upstream_gene_variant	EPlOSAG00000053254	0.0303
1	3191783	T	G	upstream_gene_variant	OS01G0160800	0.0303	rRNA N-glycosidase [Source:UniProtKB/TrEMBL;Acc:Q9LGK6]
1	3191783	T	G	intergenic_region	OS01G0160800-EPlOSAG00000041345	0.0303
1	3192333	A	G	downstream_gene_variant	EPlOSAG00000025331	0.0303
1	3192333	A	G	upstream_gene_variant	EPlOSAG00000028615	0.0303
1	3192333	A	G	downstream_gene_variant	EPlOSAG00000029615	0.0303
1	3192333	A	G	downstream_gene_variant	EPlOSAG00000041345	0.0303
1	3192333	A	G	upstream_gene_variant	EPlOSAG00000041483	0.0303
1	3192333	A	G	upstream_gene_variant	EPlOSAG00000049924	0.0303
1	3192333	A	G	upstream_gene_variant	EPlOSAG00000053254	0.0303
1	3192333	A	G	upstream_gene_variant	OS01G0160800	0.0303	rRNA N-glycosidase [Source:UniProtKB/TrEMBL;Acc:Q9LGK6]
1	3192333	A	G	intergenic_region	OS01G0160800-EPlOSAG00000041345	0.0303
1	3192515	A	G	downstream_gene_variant	EPlOSAG00000025331	0.0303
1	3192515	A	G	upstream_gene_variant	EPlOSAG00000028615	0.0303
1	3192515	A	G	downstream_gene_variant	EPlOSAG00000029615	0.0303
1	3192515	A	G	downstream_gene_variant	EPlOSAG00000041345	0.0303
1	3192515	A	G	upstream_gene_variant	EPlOSAG00000041483	0.0303
1	3192515	A	G	upstream_gene_variant	EPlOSAG00000049924	0.0303
1	3192515	A	G	upstream_gene_variant	EPlOSAG00000053254	0.0303
1	3192515	A	G	upstream_gene_variant	OS01G0160800	0.0303	rRNA N-glycosidase [Source:UniProtKB/TrEMBL;Acc:Q9LGK6]
1	3192515	A	G	intergenic_region	OS01G0160800-EPlOSAG00000041345	0.0303
1	3192540	G	A	downstream_gene_variant	EPlOSAG00000025331	0.0303
1	3192540	G	A	upstream_gene_variant	EPlOSAG00000028615	0.0303
1	3192540	G	A	downstream_gene_variant	EPlOSAG00000029615	0.0303
1	3192540	G	A	downstream_gene_variant	EPlOSAG00000041345	0.0303
1	3192540	G	A	upstream_gene_variant	EPlOSAG00000041483	0.0303
1	3192540	G	A	upstream_gene_variant	EPlOSAG00000049924	0.0303
1	3192540	G	A	upstream_gene_variant	EPlOSAG00000053254	0.0303
1	3192540	G	A	upstream_gene_variant	OS01G0160800	0.0303	rRNA N-glycosidase [Source:UniProtKB/TrEMBL;Acc:Q9LGK6]
1	3192540	G	A	intergenic_region	OS01G0160800-EPlOSAG00000041345	0.0303
1	3192556	G	A	downstream_gene_variant	EPlOSAG00000025331	0.0303
1	3192556	G	A	upstream_gene_variant	EPlOSAG00000028615	0.0303
1	3192556	G	A	downstream_gene_variant	EPlOSAG00000029615	0.0303
1	3192556	G	A	downstream_gene_variant	EPlOSAG00000041345	0.0303
1	3192556	G	A	upstream_gene_variant	EPlOSAG00000041483	0.0303
1	3192556	G	A	upstream_gene_variant	EPlOSAG00000049924	0.0303
1	3192556	G	A	upstream_gene_variant	EPlOSAG00000053254	0.0303
1	3192556	G	A	upstream_gene_variant	OS01G0160800	0.0303	rRNA N-glycosidase [Source:UniProtKB/TrEMBL;Acc:Q9LGK6]
1	3192556	G	A	intergenic_region	OS01G0160800-EPlOSAG00000041345	0.0303
1	3192616	T	C	downstream_gene_variant	EPlOSAG00000025331	0.0303
1	3192616	T	C	upstream_gene_variant	EPlOSAG00000028615	0.0303
1	3192616	T	C	downstream_gene_variant	EPlOSAG00000029615	0.0303
1	3192616	T	C	downstream_gene_variant	EPlOSAG00000041345	0.0303
1	3192616	T	C	upstream_gene_variant	EPlOSAG00000041483	0.0303
1	3192616	T	C	upstream_gene_variant	EPlOSAG00000049924	0.0303
1	3192616	T	C	upstream_gene_variant	EPlOSAG00000053254	0.0303
1	3192616	T	C	upstream_gene_variant	OS01G0160800	0.0303	rRNA N-glycosidase [Source:UniProtKB/TrEMBL;Acc:Q9LGK6]
1	3192616	T	C	intergenic_region	OS01G0160800-EPlOSAG00000041345	0.0303
1	3192701	A	G	downstream_gene_variant	EPlOSAG00000025331	0.0303
1	3192701	A	G	upstream_gene_variant	EPlOSAG00000028615	0.0303
1	3192701	A	G	downstream_gene_variant	EPlOSAG00000029615	0.0303
1	3192701	A	G	downstream_gene_variant	EPlOSAG00000041345	0.0303
1	3192701	A	G	upstream_gene_variant	EPlOSAG00000041483	0.0303
1	3192701	A	G	upstream_gene_variant	EPlOSAG00000049924	0.0303
1	3192701	A	G	upstream_gene_variant	EPlOSAG00000053254	0.0303
1	3192701	A	G	upstream_gene_variant	OS01G0160800	0.0303	rRNA N-glycosidase [Source:UniProtKB/TrEMBL;Acc:Q9LGK6]
1	3192701	A	G	intergenic_region	OS01G0160800-EPlOSAG00000041345	0.0303
1	3192713	A	G	downstream_gene_variant	EPlOSAG00000025331	0.0303
1	3192713	A	G	upstream_gene_variant	EPlOSAG00000028615	0.0303
1	3192713	A	G	downstream_gene_variant	EPlOSAG00000029615	0.0303
1	3192713	A	G	downstream_gene_variant	EPlOSAG00000041345	0.0303
1	3192713	A	G	upstream_gene_variant	EPlOSAG00000041483	0.0303
1	3192713	A	G	upstream_gene_variant	EPlOSAG00000049924	0.0303
1	3192713	A	G	upstream_gene_variant	EPlOSAG00000053254	0.0303
1	3192713	A	G	upstream_gene_variant	OS01G0160800	0.0303	rRNA N-glycosidase [Source:UniProtKB/TrEMBL;Acc:Q9LGK6]
1	3192713	A	G	intergenic_region	OS01G0160800-EPlOSAG00000041345	0.0303
1	3192726	G	A	downstream_gene_variant	EPlOSAG00000025331	0.0303
1	3192726	G	A	upstream_gene_variant	EPlOSAG00000028615	0.0303
1	3192726	G	A	downstream_gene_variant	EPlOSAG00000029615	0.0303
1	3192726	G	A	downstream_gene_variant	EPlOSAG00000041345	0.0303
1	3192726	G	A	upstream_gene_variant	EPlOSAG00000041483	0.0303
1	3192726	G	A	upstream_gene_variant	EPlOSAG00000049924	0.0303
1	3192726	G	A	upstream_gene_variant	EPlOSAG00000053254	0.0303
1	3192726	G	A	upstream_gene_variant	OS01G0160800	0.0303	rRNA N-glycosidase [Source:UniProtKB/TrEMBL;Acc:Q9LGK6]
1	3192726	G	A	intergenic_region	OS01G0160800-EPlOSAG00000041345	0.0303
1	3192756	A	G	downstream_gene_variant	EPlOSAG00000025331	0.0303
1	3192756	A	G	upstream_gene_variant	EPlOSAG00000028615	0.0303
1	3192756	A	G	downstream_gene_variant	EPlOSAG00000029615	0.0303
1	3192756	A	G	downstream_gene_variant	EPlOSAG00000041345	0.0303
1	3192756	A	G	upstream_gene_variant	EPlOSAG00000041483	0.0303
1	3192756	A	G	upstream_gene_variant	EPlOSAG00000049924	0.0303
1	3192756	A	G	upstream_gene_variant	EPlOSAG00000053254	0.0303
1	3192756	A	G	upstream_gene_variant	OS01G0160800	0.0303	rRNA N-glycosidase [Source:UniProtKB/TrEMBL;Acc:Q9LGK6]
1	3192756	A	G	intergenic_region	OS01G0160800-EPlOSAG00000041345	0.0303
1	3193009	C	T	non_coding_exon_variant	EPlOSAG00000025331	0.0303
1	3193009	C	T	upstream_gene_variant	EPlOSAG00000028615	0.0303
1	3193009	C	T	downstream_gene_variant	EPlOSAG00000029615	0.0303
1	3193009	C	T	non_coding_exon_variant	EPlOSAG00000041345	0.0303
1	3193009	C	T	non_coding_exon_variant	EPlOSAG00000041483	0.0303
1	3193009	C	T	upstream_gene_variant	EPlOSAG00000049924	0.0303
1	3193009	C	T	upstream_gene_variant	EPlOSAG00000053254	0.0303
1	3193009	C	T	upstream_gene_variant	OS01G0160800	0.0303	rRNA N-glycosidase [Source:UniProtKB/TrEMBL;Acc:Q9LGK6]
1	3193011	T	C	non_coding_exon_variant	EPlOSAG00000025331	0.0303
1	3193011	T	C	upstream_gene_variant	EPlOSAG00000028615	0.0303
1	3193011	T	C	downstream_gene_variant	EPlOSAG00000029615	0.0303
1	3193011	T	C	non_coding_exon_variant	EPlOSAG00000041345	0.0303
1	3193011	T	C	non_coding_exon_variant	EPlOSAG00000041483	0.0303
1	3193011	T	C	upstream_gene_variant	EPlOSAG00000049924	0.0303
1	3193011	T	C	upstream_gene_variant	EPlOSAG00000053254	0.0303
1	3193011	T	C	upstream_gene_variant	OS01G0160800	0.0303	rRNA N-glycosidase [Source:UniProtKB/TrEMBL;Acc:Q9LGK6]
1	3193035	T	C	non_coding_exon_variant	EPlOSAG00000025331	0.0303
1	3193035	T	C	upstream_gene_variant	EPlOSAG00000028615	0.0303
1	3193035	T	C	downstream_gene_variant	EPlOSAG00000029615	0.0303
1	3193035	T	C	non_coding_exon_variant	EPlOSAG00000041345	0.0303
1	3193035	T	C	non_coding_exon_variant	EPlOSAG00000041483	0.0303
1	3193035	T	C	non_coding_exon_variant	EPlOSAG00000049924	0.0303
1	3193035	T	C	upstream_gene_variant	EPlOSAG00000053254	0.0303
1	3193035	T	C	upstream_gene_variant	OS01G0160800	0.0303	rRNA N-glycosidase [Source:UniProtKB/TrEMBL;Acc:Q9LGK6]
1	3193057	A	G	non_coding_exon_variant	EPlOSAG00000025331	0.0303
1	3193057	A	G	upstream_gene_variant	EPlOSAG00000028615	0.0303
1	3193057	A	G	downstream_gene_variant	EPlOSAG00000029615	0.0303
1	3193057	A	G	non_coding_exon_variant	EPlOSAG00000041345	0.0303
1	3193057	A	G	non_coding_exon_variant	EPlOSAG00000041483	0.0303
1	3193057	A	G	non_coding_exon_variant	EPlOSAG00000049924	0.0303
1	3193057	A	G	upstream_gene_variant	EPlOSAG00000053254	0.0303
1	3193057	A	G	upstream_gene_variant	OS01G0160800	0.0303	rRNA N-glycosidase [Source:UniProtKB/TrEMBL;Acc:Q9LGK6]
1	3193070	G	A	non_coding_exon_variant	EPlOSAG00000025331	0.0303
1	3193070	G	A	upstream_gene_variant	EPlOSAG00000028615	0.0303
1	3193070	G	A	downstream_gene_variant	EPlOSAG00000029615	0.0303
1	3193070	G	A	non_coding_exon_variant	EPlOSAG00000041345	0.0303
1	3193070	G	A	non_coding_exon_variant	EPlOSAG00000041483	0.0303
1	3193070	G	A	non_coding_exon_variant	EPlOSAG00000049924	0.0303
1	3193070	G	A	upstream_gene_variant	EPlOSAG00000053254	0.0303
1	3193070	G	A	upstream_gene_variant	OS01G0160800	0.0303	rRNA N-glycosidase [Source:UniProtKB/TrEMBL;Acc:Q9LGK6]
1	3193072	G	A	non_coding_exon_variant	EPlOSAG00000025331	0.0303
1	3193072	G	A	upstream_gene_variant	EPlOSAG00000028615	0.0303
1	3193072	G	A	downstream_gene_variant	EPlOSAG00000029615	0.0303
1	3193072	G	A	non_coding_exon_variant	EPlOSAG00000041345	0.0303
1	3193072	G	A	non_coding_exon_variant	EPlOSAG00000041483	0.0303
1	3193072	G	A	non_coding_exon_variant	EPlOSAG00000049924	0.0303
1	3193072	G	A	upstream_gene_variant	EPlOSAG00000053254	0.0303
1	3193072	G	A	upstream_gene_variant	OS01G0160800	0.0303	rRNA N-glycosidase [Source:UniProtKB/TrEMBL;Acc:Q9LGK6]
1	3193082	C	T	non_coding_exon_variant	EPlOSAG00000025331	0.0303
1	3193082	C	T	upstream_gene_variant	EPlOSAG00000028615	0.0303
1	3193082	C	T	downstream_gene_variant	EPlOSAG00000029615	0.0303
1	3193082	C	T	non_coding_exon_variant	EPlOSAG00000041345	0.0303
1	3193082	C	T	non_coding_exon_variant	EPlOSAG00000041483	0.0303
1	3193082	C	T	non_coding_exon_variant	EPlOSAG00000049924	0.0303
1	3193082	C	T	upstream_gene_variant	EPlOSAG00000053254	0.0303
1	3193082	C	T	upstream_gene_variant	OS01G0160800	0.0303	rRNA N-glycosidase [Source:UniProtKB/TrEMBL;Acc:Q9LGK6]
1	3193274	T	C	upstream_gene_variant	EPlOSAG00000025331	0.0303
1	3193274	T	C	upstream_gene_variant	EPlOSAG00000028615	0.0303
1	3193274	T	C	downstream_gene_variant	EPlOSAG00000029615	0.0303
1	3193274	T	C	upstream_gene_variant	EPlOSAG00000041345	0.0303
1	3193274	T	C	intergenic_region	EPlOSAG00000041345-EPlOSAG00000000640	0.0303
1	3193274	T	C	downstream_gene_variant	EPlOSAG00000041483	0.0303
1	3193274	T	C	downstream_gene_variant	EPlOSAG00000049924	0.0303
1	3193274	T	C	upstream_gene_variant	EPlOSAG00000053254	0.0303
1	3193274	T	C	upstream_gene_variant	OS01G0160800	0.0303	rRNA N-glycosidase [Source:UniProtKB/TrEMBL;Acc:Q9LGK6]
1	3193352	C	T	upstream_gene_variant	EPlOSAG00000025331	0.0303
1	3193352	C	T	upstream_gene_variant	EPlOSAG00000028615	0.0303
1	3193352	C	T	downstream_gene_variant	EPlOSAG00000029615	0.0303
1	3193352	C	T	upstream_gene_variant	EPlOSAG00000041345	0.0303
1	3193352	C	T	intergenic_region	EPlOSAG00000041345-EPlOSAG00000000640	0.0303
1	3193352	C	T	downstream_gene_variant	EPlOSAG00000041483	0.0303
1	3193352	C	T	downstream_gene_variant	EPlOSAG00000049924	0.0303
1	3193352	C	T	upstream_gene_variant	EPlOSAG00000053254	0.0303
1	3193352	C	T	upstream_gene_variant	OS01G0160800	0.0303	rRNA N-glycosidase [Source:UniProtKB/TrEMBL;Acc:Q9LGK6]
1	3193357	A	G	upstream_gene_variant	EPlOSAG00000025331	0.0303
1	3193357	A	G	upstream_gene_variant	EPlOSAG00000028615	0.0303
1	3193357	A	G	downstream_gene_variant	EPlOSAG00000029615	0.0303
1	3193357	A	G	upstream_gene_variant	EPlOSAG00000041345	0.0303
1	3193357	A	G	intergenic_region	EPlOSAG00000041345-EPlOSAG00000000640	0.0303
1	3193357	A	G	downstream_gene_variant	EPlOSAG00000041483	0.0303
1	3193357	A	G	downstream_gene_variant	EPlOSAG00000049924	0.0303
1	3193357	A	G	upstream_gene_variant	EPlOSAG00000053254	0.0303
1	3193357	A	G	upstream_gene_variant	OS01G0160800	0.0303	rRNA N-glycosidase [Source:UniProtKB/TrEMBL;Acc:Q9LGK6]
1	3193393	G	A	upstream_gene_variant	EPlOSAG00000025331	0.0303
1	3193393	G	A	upstream_gene_variant	EPlOSAG00000028615	0.0303
1	3193393	G	A	downstream_gene_variant	EPlOSAG00000029615	0.0303
1	3193393	G	A	upstream_gene_variant	EPlOSAG00000041345	0.0303
1	3193393	G	A	intergenic_region	EPlOSAG00000041345-EPlOSAG00000000640	0.0303
1	3193393	G	A	downstream_gene_variant	EPlOSAG00000041483	0.0303
1	3193393	G	A	downstream_gene_variant	EPlOSAG00000049924	0.0303
1	3193393	G	A	upstream_gene_variant	EPlOSAG00000053254	0.0303
1	3193393	G	A	upstream_gene_variant	OS01G0160800	0.0303	rRNA N-glycosidase [Source:UniProtKB/TrEMBL;Acc:Q9LGK6]
1	3193423	T	C	upstream_gene_variant	EPlOSAG00000025331	0.0303
1	3193423	T	C	upstream_gene_variant	EPlOSAG00000028615	0.0303
1	3193423	T	C	downstream_gene_variant	EPlOSAG00000029615	0.0303
1	3193423	T	C	upstream_gene_variant	EPlOSAG00000041345	0.0303
1	3193423	T	C	intergenic_region	EPlOSAG00000041345-EPlOSAG00000000640	0.0303
1	3193423	T	C	downstream_gene_variant	EPlOSAG00000041483	0.0303
1	3193423	T	C	downstream_gene_variant	EPlOSAG00000049924	0.0303
1	3193423	T	C	upstream_gene_variant	EPlOSAG00000053254	0.0303
1	3193423	T	C	upstream_gene_variant	OS01G0160800	0.0303	rRNA N-glycosidase [Source:UniProtKB/TrEMBL;Acc:Q9LGK6]
1	3193430	G	A	upstream_gene_variant	EPlOSAG00000025331	0.0303
1	3193430	G	A	upstream_gene_variant	EPlOSAG00000028615	0.0303
1	3193430	G	A	downstream_gene_variant	EPlOSAG00000029615	0.0303
1	3193430	G	A	upstream_gene_variant	EPlOSAG00000041345	0.0303
1	3193430	G	A	intergenic_region	EPlOSAG00000041345-EPlOSAG00000000640	0.0303
1	3193430	G	A	downstream_gene_variant	EPlOSAG00000041483	0.0303
1	3193430	G	A	downstream_gene_variant	EPlOSAG00000049924	0.0303
1	3193430	G	A	upstream_gene_variant	EPlOSAG00000053254	0.0303
1	3193430	G	A	upstream_gene_variant	OS01G0160800	0.0303	rRNA N-glycosidase [Source:UniProtKB/TrEMBL;Acc:Q9LGK6]
1	3193452	G	T	upstream_gene_variant	EPlOSAG00000025331	0.04004
1	3193452	G	T	upstream_gene_variant	EPlOSAG00000028615	0.04004
1	3193452	G	T	downstream_gene_variant	EPlOSAG00000029615	0.04004
1	3193452	G	T	upstream_gene_variant	EPlOSAG00000041345	0.04004
1	3193452	G	T	intergenic_region	EPlOSAG00000041345-EPlOSAG00000000640	0.04004
1	3193452	G	T	downstream_gene_variant	EPlOSAG00000041483	0.04004
1	3193452	G	T	downstream_gene_variant	EPlOSAG00000049924	0.04004
1	3193452	G	T	upstream_gene_variant	EPlOSAG00000053254	0.04004
1	3193452	G	T	upstream_gene_variant	OS01G0160800	0.04004	rRNA N-glycosidase [Source:UniProtKB/TrEMBL;Acc:Q9LGK6]
1	3193476	G	C	upstream_gene_variant	EPlOSAG00000025331	0.0303
1	3193476	G	C	upstream_gene_variant	EPlOSAG00000028615	0.0303
1	3193476	G	C	downstream_gene_variant	EPlOSAG00000029615	0.0303
1	3193476	G	C	upstream_gene_variant	EPlOSAG00000041345	0.0303
1	3193476	G	C	intergenic_region	EPlOSAG00000041345-EPlOSAG00000000640	0.0303
1	3193476	G	C	downstream_gene_variant	EPlOSAG00000041483	0.0303
1	3193476	G	C	downstream_gene_variant	EPlOSAG00000049924	0.0303
1	3193476	G	C	upstream_gene_variant	EPlOSAG00000053254	0.0303
1	3193476	G	C	upstream_gene_variant	OS01G0160800	0.0303	rRNA N-glycosidase [Source:UniProtKB/TrEMBL;Acc:Q9LGK6]
1	3193537	A	G	upstream_gene_variant	EPlOSAG00000025331	0.0303
1	3193537	A	G	upstream_gene_variant	EPlOSAG00000028615	0.0303
1	3193537	A	G	downstream_gene_variant	EPlOSAG00000029615	0.0303
1	3193537	A	G	upstream_gene_variant	EPlOSAG00000041345	0.0303
1	3193537	A	G	intergenic_region	EPlOSAG00000041345-EPlOSAG00000000640	0.0303
1	3193537	A	G	downstream_gene_variant	EPlOSAG00000041483	0.0303
1	3193537	A	G	downstream_gene_variant	EPlOSAG00000049924	0.0303
1	3193537	A	G	upstream_gene_variant	EPlOSAG00000053254	0.0303
1	3193537	A	G	upstream_gene_variant	OS01G0160800	0.0303	rRNA N-glycosidase [Source:UniProtKB/TrEMBL;Acc:Q9LGK6]
1	3193559	C	T	upstream_gene_variant	EPlOSAG00000025331	0.0303
1	3193559	C	T	upstream_gene_variant	EPlOSAG00000028615	0.0303
1	3193559	C	T	downstream_gene_variant	EPlOSAG00000029615	0.0303
1	3193559	C	T	upstream_gene_variant	EPlOSAG00000041345	0.0303
1	3193559	C	T	intergenic_region	EPlOSAG00000041345-EPlOSAG00000000640	0.0303
1	3193559	C	T	downstream_gene_variant	EPlOSAG00000041483	0.0303
1	3193559	C	T	downstream_gene_variant	EPlOSAG00000049924	0.0303
1	3193559	C	T	upstream_gene_variant	EPlOSAG00000053254	0.0303
1	3193559	C	T	upstream_gene_variant	OS01G0160800	0.0303	rRNA N-glycosidase [Source:UniProtKB/TrEMBL;Acc:Q9LGK6]
1	3193672	C	G	upstream_gene_variant	EPlOSAG00000025331	0.0303
1	3193672	C	G	upstream_gene_variant	EPlOSAG00000028615	0.0303
1	3193672	C	G	downstream_gene_variant	EPlOSAG00000029615	0.0303
1	3193672	C	G	upstream_gene_variant	EPlOSAG00000041345	0.0303
1	3193672	C	G	intergenic_region	EPlOSAG00000041345-EPlOSAG00000000640	0.0303
1	3193672	C	G	downstream_gene_variant	EPlOSAG00000041483	0.0303
1	3193672	C	G	downstream_gene_variant	EPlOSAG00000049924	0.0303
1	3193672	C	G	upstream_gene_variant	EPlOSAG00000053254	0.0303
1	3193672	C	G	upstream_gene_variant	OS01G0160800	0.0303	rRNA N-glycosidase [Source:UniProtKB/TrEMBL;Acc:Q9LGK6]
1	3193988	A	G	upstream_gene_variant	EPlOSAG00000025331	0.0303
1	3193988	A	G	upstream_gene_variant	EPlOSAG00000028615	0.0303
1	3193988	A	G	downstream_gene_variant	EPlOSAG00000029615	0.0303
1	3193988	A	G	upstream_gene_variant	EPlOSAG00000041345	0.0303
1	3193988	A	G	intergenic_region	EPlOSAG00000041345-EPlOSAG00000000640	0.0303
1	3193988	A	G	downstream_gene_variant	EPlOSAG00000041483	0.0303
1	3193988	A	G	downstream_gene_variant	EPlOSAG00000049924	0.0303
1	3193988	A	G	upstream_gene_variant	EPlOSAG00000053254	0.0303
1	3193988	A	G	upstream_gene_variant	OS01G0160800	0.0303	rRNA N-glycosidase [Source:UniProtKB/TrEMBL;Acc:Q9LGK6]
1	3194226	A	G	upstream_gene_variant	EPlOSAG00000025331	0.0303
1	3194226	A	G	upstream_gene_variant	EPlOSAG00000028615	0.0303
1	3194226	A	G	downstream_gene_variant	EPlOSAG00000029615	0.0303
1	3194226	A	G	upstream_gene_variant	EPlOSAG00000041345	0.0303
1	3194226	A	G	intergenic_region	EPlOSAG00000041345-EPlOSAG00000000640	0.0303
1	3194226	A	G	downstream_gene_variant	EPlOSAG00000041483	0.0303
1	3194226	A	G	downstream_gene_variant	EPlOSAG00000049924	0.0303
1	3194226	A	G	upstream_gene_variant	EPlOSAG00000053254	0.0303
1	3194226	A	G	upstream_gene_variant	OS01G0160800	0.0303	rRNA N-glycosidase [Source:UniProtKB/TrEMBL;Acc:Q9LGK6]
1	3194255	A	G	upstream_gene_variant	EPlOSAG00000025331	0.0303
1	3194255	A	G	upstream_gene_variant	EPlOSAG00000028615	0.0303
1	3194255	A	G	downstream_gene_variant	EPlOSAG00000029615	0.0303
1	3194255	A	G	upstream_gene_variant	EPlOSAG00000041345	0.0303
1	3194255	A	G	intergenic_region	EPlOSAG00000041345-EPlOSAG00000000640	0.0303
1	3194255	A	G	downstream_gene_variant	EPlOSAG00000041483	0.0303
1	3194255	A	G	downstream_gene_variant	EPlOSAG00000049924	0.0303
1	3194255	A	G	upstream_gene_variant	EPlOSAG00000053254	0.0303
1	3194255	A	G	upstream_gene_variant	OS01G0160800	0.0303	rRNA N-glycosidase [Source:UniProtKB/TrEMBL;Acc:Q9LGK6]
1	3194358	G	A	upstream_gene_variant	EPlOSAG00000025331	0.0303
1	3194358	G	A	upstream_gene_variant	EPlOSAG00000041345	0.0303
1	3194358	G	A	intergenic_region	EPlOSAG00000041345-EPlOSAG00000000640	0.0303
1	3194358	G	A	downstream_gene_variant	EPlOSAG00000041483	0.0303
1	3194358	G	A	downstream_gene_variant	EPlOSAG00000049924	0.0303
1	3194358	G	A	upstream_gene_variant	EPlOSAG00000053254	0.0303
1	3194358	G	A	upstream_gene_variant	OS01G0160800	0.0303	rRNA N-glycosidase [Source:UniProtKB/TrEMBL;Acc:Q9LGK6]
1	3194422	G	T	upstream_gene_variant	EPlOSAG00000025331	0.0303
1	3194422	G	T	upstream_gene_variant	EPlOSAG00000041345	0.0303
1	3194422	G	T	intergenic_region	EPlOSAG00000041345-EPlOSAG00000000640	0.0303
1	3194422	G	T	downstream_gene_variant	EPlOSAG00000041483	0.0303
1	3194422	G	T	downstream_gene_variant	EPlOSAG00000049924	0.0303
1	3194422	G	T	upstream_gene_variant	EPlOSAG00000053254	0.0303
1	3194422	G	T	upstream_gene_variant	OS01G0160800	0.0303	rRNA N-glycosidase [Source:UniProtKB/TrEMBL;Acc:Q9LGK6]
1	3194446	A	T	upstream_gene_variant	EPlOSAG00000025331	0.0303
1	3194446	A	T	upstream_gene_variant	EPlOSAG00000041345	0.0303
1	3194446	A	T	intergenic_region	EPlOSAG00000041345-EPlOSAG00000000640	0.0303
1	3194446	A	T	downstream_gene_variant	EPlOSAG00000041483	0.0303
1	3194446	A	T	downstream_gene_variant	EPlOSAG00000049924	0.0303
1	3194446	A	T	upstream_gene_variant	EPlOSAG00000053254	0.0303
1	3194446	A	T	upstream_gene_variant	OS01G0160800	0.0303	rRNA N-glycosidase [Source:UniProtKB/TrEMBL;Acc:Q9LGK6]
1	3194477	T	C	upstream_gene_variant	EPlOSAG00000025331	0.0303
1	3194477	T	C	upstream_gene_variant	EPlOSAG00000041345	0.0303
1	3194477	T	C	intergenic_region	EPlOSAG00000041345-EPlOSAG00000000640	0.0303
1	3194477	T	C	downstream_gene_variant	EPlOSAG00000041483	0.0303
1	3194477	T	C	downstream_gene_variant	EPlOSAG00000049924	0.0303
1	3194477	T	C	upstream_gene_variant	OS01G0160800	0.0303	rRNA N-glycosidase [Source:UniProtKB/TrEMBL;Acc:Q9LGK6]
1	3194490	T	C	upstream_gene_variant	EPlOSAG00000025331	0.0303
1	3194490	T	C	upstream_gene_variant	EPlOSAG00000041345	0.0303
1	3194490	T	C	intergenic_region	EPlOSAG00000041345-EPlOSAG00000000640	0.0303
1	3194490	T	C	downstream_gene_variant	EPlOSAG00000041483	0.0303
1	3194490	T	C	downstream_gene_variant	EPlOSAG00000049924	0.0303
1	3194490	T	C	upstream_gene_variant	OS01G0160800	0.0303	rRNA N-glycosidase [Source:UniProtKB/TrEMBL;Acc:Q9LGK6]
1	3194518	C	A	upstream_gene_variant	EPlOSAG00000025331	0.0303
1	3194518	C	A	upstream_gene_variant	EPlOSAG00000041345	0.0303
1	3194518	C	A	intergenic_region	EPlOSAG00000041345-EPlOSAG00000000640	0.0303
1	3194518	C	A	downstream_gene_variant	EPlOSAG00000041483	0.0303
1	3194518	C	A	downstream_gene_variant	EPlOSAG00000049924	0.0303
1	3194518	C	A	upstream_gene_variant	OS01G0160800	0.0303	rRNA N-glycosidase [Source:UniProtKB/TrEMBL;Acc:Q9LGK6]
1	3194536	C	T	upstream_gene_variant	EPlOSAG00000025331	0.0303
1	3194536	C	T	upstream_gene_variant	EPlOSAG00000041345	0.0303
1	3194536	C	T	intergenic_region	EPlOSAG00000041345-EPlOSAG00000000640	0.0303
1	3194536	C	T	downstream_gene_variant	EPlOSAG00000041483	0.0303
1	3194536	C	T	downstream_gene_variant	EPlOSAG00000049924	0.0303
1	3194536	C	T	upstream_gene_variant	OS01G0160800	0.0303	rRNA N-glycosidase [Source:UniProtKB/TrEMBL;Acc:Q9LGK6]
1	3194539	T	C	upstream_gene_variant	EPlOSAG00000025331	0.0303
1	3194539	T	C	upstream_gene_variant	EPlOSAG00000041345	0.0303
1	3194539	T	C	intergenic_region	EPlOSAG00000041345-EPlOSAG00000000640	0.0303
1	3194539	T	C	downstream_gene_variant	EPlOSAG00000041483	0.0303
1	3194539	T	C	downstream_gene_variant	EPlOSAG00000049924	0.0303
1	3194539	T	C	upstream_gene_variant	OS01G0160800	0.0303	rRNA N-glycosidase [Source:UniProtKB/TrEMBL;Acc:Q9LGK6]
1	3194815	G	A	upstream_gene_variant	EPlOSAG00000025331	0.0303
1	3194815	G	A	upstream_gene_variant	EPlOSAG00000041345	0.0303
1	3194815	G	A	intergenic_region	EPlOSAG00000041345-EPlOSAG00000000640	0.0303
1	3194815	G	A	downstream_gene_variant	EPlOSAG00000041483	0.0303
1	3194815	G	A	downstream_gene_variant	EPlOSAG00000049924	0.0303
1	3194815	G	A	upstream_gene_variant	OS01G0160800	0.0303	rRNA N-glycosidase [Source:UniProtKB/TrEMBL;Acc:Q9LGK6]
1	3194978	T	C	upstream_gene_variant	EPlOSAG00000025331	0.0303
1	3194978	T	C	upstream_gene_variant	EPlOSAG00000041345	0.0303
1	3194978	T	C	intergenic_region	EPlOSAG00000041345-EPlOSAG00000000640	0.0303
1	3194978	T	C	downstream_gene_variant	EPlOSAG00000041483	0.0303
1	3194978	T	C	downstream_gene_variant	EPlOSAG00000049924	0.0303
1	3194978	T	C	upstream_gene_variant	OS01G0160800	0.0303	rRNA N-glycosidase [Source:UniProtKB/TrEMBL;Acc:Q9LGK6]
1	3194991	C	T	upstream_gene_variant	EPlOSAG00000025331	0.0303
1	3194991	C	T	upstream_gene_variant	EPlOSAG00000041345	0.0303
1	3194991	C	T	intergenic_region	EPlOSAG00000041345-EPlOSAG00000000640	0.0303
1	3194991	C	T	downstream_gene_variant	EPlOSAG00000041483	0.0303
1	3194991	C	T	downstream_gene_variant	EPlOSAG00000049924	0.0303
1	3194991	C	T	upstream_gene_variant	OS01G0160800	0.0303	rRNA N-glycosidase [Source:UniProtKB/TrEMBL;Acc:Q9LGK6]
1	3195012	A	G	upstream_gene_variant	EPlOSAG00000025331	0.0303
1	3195012	A	G	upstream_gene_variant	EPlOSAG00000041345	0.0303
1	3195012	A	G	intergenic_region	EPlOSAG00000041345-EPlOSAG00000000640	0.0303
1	3195012	A	G	downstream_gene_variant	EPlOSAG00000041483	0.0303
1	3195012	A	G	downstream_gene_variant	EPlOSAG00000049924	0.0303
1	3195012	A	G	upstream_gene_variant	OS01G0160800	0.0303	rRNA N-glycosidase [Source:UniProtKB/TrEMBL;Acc:Q9LGK6]
1	3195049	C	T	upstream_gene_variant	EPlOSAG00000025331	0.0303
1	3195049	C	T	upstream_gene_variant	EPlOSAG00000041345	0.0303
1	3195049	C	T	intergenic_region	EPlOSAG00000041345-EPlOSAG00000000640	0.0303
1	3195049	C	T	downstream_gene_variant	EPlOSAG00000041483	0.0303
1	3195049	C	T	downstream_gene_variant	EPlOSAG00000049924	0.0303
1	3195049	C	T	upstream_gene_variant	OS01G0160800	0.0303	rRNA N-glycosidase [Source:UniProtKB/TrEMBL;Acc:Q9LGK6]
1	3195074	G	A	upstream_gene_variant	EPlOSAG00000025331	0.0303
1	3195074	G	A	upstream_gene_variant	EPlOSAG00000041345	0.0303
1	3195074	G	A	intergenic_region	EPlOSAG00000041345-EPlOSAG00000000640	0.0303
1	3195074	G	A	downstream_gene_variant	EPlOSAG00000041483	0.0303
1	3195074	G	A	downstream_gene_variant	EPlOSAG00000049924	0.0303
1	3195074	G	A	upstream_gene_variant	OS01G0160800	0.0303	rRNA N-glycosidase [Source:UniProtKB/TrEMBL;Acc:Q9LGK6]
1	3195091	C	T	upstream_gene_variant	EPlOSAG00000025331	0.0303
1	3195091	C	T	upstream_gene_variant	EPlOSAG00000041345	0.0303
1	3195091	C	T	intergenic_region	EPlOSAG00000041345-EPlOSAG00000000640	0.0303
1	3195091	C	T	downstream_gene_variant	EPlOSAG00000041483	0.0303
1	3195091	C	T	downstream_gene_variant	EPlOSAG00000049924	0.0303
1	3195091	C	T	upstream_gene_variant	OS01G0160800	0.0303	rRNA N-glycosidase [Source:UniProtKB/TrEMBL;Acc:Q9LGK6]
1	3195109	T	G	upstream_gene_variant	EPlOSAG00000025331	0.0303
1	3195109	T	G	upstream_gene_variant	EPlOSAG00000041345	0.0303
1	3195109	T	G	intergenic_region	EPlOSAG00000041345-EPlOSAG00000000640	0.0303
1	3195109	T	G	downstream_gene_variant	EPlOSAG00000041483	0.0303
1	3195109	T	G	downstream_gene_variant	EPlOSAG00000049924	0.0303
1	3195109	T	G	upstream_gene_variant	OS01G0160800	0.0303	rRNA N-glycosidase [Source:UniProtKB/TrEMBL;Acc:Q9LGK6]
1	3195217	G	A	upstream_gene_variant	EPlOSAG00000025331	0.0303
1	3195217	G	A	upstream_gene_variant	EPlOSAG00000041345	0.0303
1	3195217	G	A	intergenic_region	EPlOSAG00000041345-EPlOSAG00000000640	0.0303
1	3195217	G	A	downstream_gene_variant	EPlOSAG00000041483	0.0303
1	3195217	G	A	downstream_gene_variant	EPlOSAG00000049924	0.0303
1	3195217	G	A	upstream_gene_variant	OS01G0160800	0.0303	rRNA N-glycosidase [Source:UniProtKB/TrEMBL;Acc:Q9LGK6]
1	3195360	C	T	upstream_gene_variant	EPlOSAG00000025331	0.0303
1	3195360	C	T	upstream_gene_variant	EPlOSAG00000041345	0.0303
1	3195360	C	T	intergenic_region	EPlOSAG00000041345-EPlOSAG00000000640	0.0303
1	3195360	C	T	downstream_gene_variant	EPlOSAG00000041483	0.0303
1	3195360	C	T	downstream_gene_variant	EPlOSAG00000049924	0.0303
1	3195924	T	A	upstream_gene_variant	EPlOSAG00000000640	0.0303
1	3195924	T	A	upstream_gene_variant	EPlOSAG00000025331	0.0303
1	3195924	T	A	upstream_gene_variant	EPlOSAG00000041345	0.0303
1	3195924	T	A	intergenic_region	EPlOSAG00000041345-EPlOSAG00000000640	0.0303
1	3195924	T	A	downstream_gene_variant	EPlOSAG00000041483	0.0303
1	3195924	T	A	downstream_gene_variant	EPlOSAG00000049924	0.0303
1	3196055	A	G	upstream_gene_variant	EPlOSAG00000000640	0.0303
1	3196055	A	G	upstream_gene_variant	EPlOSAG00000025331	0.0303
1	3196055	A	G	upstream_gene_variant	EPlOSAG00000041345	0.0303
1	3196055	A	G	intergenic_region	EPlOSAG00000041345-EPlOSAG00000000640	0.0303
1	3196055	A	G	downstream_gene_variant	EPlOSAG00000041483	0.0303
1	3196055	A	G	downstream_gene_variant	EPlOSAG00000049924	0.0303
1	3198019	T	C	upstream_gene_variant	EPlOSAG00000000640	0.0303
1	3198019	T	C	upstream_gene_variant	EPlOSAG00000025331	0.0303
1	3198019	T	C	upstream_gene_variant	EPlOSAG00000041345	0.0303
1	3198019	T	C	intergenic_region	EPlOSAG00000041345-EPlOSAG00000000640	0.0303
1	3198019	T	C	downstream_gene_variant	EPlOSAG00000041483	0.0303
1	3198019	T	C	downstream_gene_variant	EPlOSAG00000049924	0.0303
1	3198019	T	C	upstream_gene_variant	OS01G0161000	0.0303	Os01g0161000 protein; Uncharacterized protein [Source:UniProtKB/TrEMBL;Acc:Q0JQH2]
1	3198102	A	G	upstream_gene_variant	EPlOSAG00000000640	0.0303
1	3198102	A	G	upstream_gene_variant	EPlOSAG00000025331	0.0303
1	3198102	A	G	upstream_gene_variant	EPlOSAG00000041345	0.0303
1	3198102	A	G	intergenic_region	EPlOSAG00000041345-EPlOSAG00000000640	0.0303
1	3198102	A	G	downstream_gene_variant	EPlOSAG00000041483	0.0303
1	3198102	A	G	downstream_gene_variant	EPlOSAG00000049924	0.0303
1	3198102	A	G	upstream_gene_variant	OS01G0161000	0.0303	Os01g0161000 protein; Uncharacterized protein [Source:UniProtKB/TrEMBL;Acc:Q0JQH2]
1	3198165	T	A	upstream_gene_variant	EPlOSAG00000000640	0.0303
1	3198165	T	A	intergenic_region	EPlOSAG00000041345-EPlOSAG00000000640	0.0303
1	3198165	T	A	upstream_gene_variant	OS01G0161000	0.0303	Os01g0161000 protein; Uncharacterized protein [Source:UniProtKB/TrEMBL;Acc:Q0JQH2]
1	3198231	A	G	upstream_gene_variant	EPlOSAG00000000640	0.0303
1	3198231	A	G	intergenic_region	EPlOSAG00000041345-EPlOSAG00000000640	0.0303
1	3198231	A	G	upstream_gene_variant	OS01G0161000	0.0303	Os01g0161000 protein; Uncharacterized protein [Source:UniProtKB/TrEMBL;Acc:Q0JQH2]
1	3198408	T	C	upstream_gene_variant	EPlOSAG00000000640	0.0303
1	3198408	T	C	intergenic_region	EPlOSAG00000041345-EPlOSAG00000000640	0.0303
1	3198408	T	C	upstream_gene_variant	OS01G0161000	0.0303	Os01g0161000 protein; Uncharacterized protein [Source:UniProtKB/TrEMBL;Acc:Q0JQH2]
1	3198439	T	A	upstream_gene_variant	EPlOSAG00000000640	0.0303
1	3198439	T	A	intergenic_region	EPlOSAG00000041345-EPlOSAG00000000640	0.0303
1	3198439	T	A	upstream_gene_variant	OS01G0161000	0.0303	Os01g0161000 protein; Uncharacterized protein [Source:UniProtKB/TrEMBL;Acc:Q0JQH2]
1	3198443	C	G	upstream_gene_variant	EPlOSAG00000000640	0.0303
1	3198443	C	G	intergenic_region	EPlOSAG00000041345-EPlOSAG00000000640	0.0303
1	3198443	C	G	upstream_gene_variant	OS01G0161000	0.0303	Os01g0161000 protein; Uncharacterized protein [Source:UniProtKB/TrEMBL;Acc:Q0JQH2]
1	3198487	C	T	upstream_gene_variant	EPlOSAG00000000640	0.0303
1	3198487	C	T	intergenic_region	EPlOSAG00000041345-EPlOSAG00000000640	0.0303
1	3198487	C	T	upstream_gene_variant	OS01G0161000	0.0303	Os01g0161000 protein; Uncharacterized protein [Source:UniProtKB/TrEMBL;Acc:Q0JQH2]
1	3198496	T	G	upstream_gene_variant	EPlOSAG00000000640	0.0303
1	3198496	T	G	intergenic_region	EPlOSAG00000041345-EPlOSAG00000000640	0.0303
1	3198496	T	G	upstream_gene_variant	OS01G0161000	0.0303	Os01g0161000 protein; Uncharacterized protein [Source:UniProtKB/TrEMBL;Acc:Q0JQH2]
1	3198528	T	C	upstream_gene_variant	EPlOSAG00000000640	0.0303
1	3198528	T	C	intergenic_region	EPlOSAG00000041345-EPlOSAG00000000640	0.0303
1	3198528	T	C	upstream_gene_variant	OS01G0161000	0.0303	Os01g0161000 protein; Uncharacterized protein [Source:UniProtKB/TrEMBL;Acc:Q0JQH2]
1	3198561	C	G	upstream_gene_variant	EPlOSAG00000000640	0.0303
1	3198561	C	G	intergenic_region	EPlOSAG00000041345-EPlOSAG00000000640	0.0303
1	3198561	C	G	upstream_gene_variant	OS01G0161000	0.0303	Os01g0161000 protein; Uncharacterized protein [Source:UniProtKB/TrEMBL;Acc:Q0JQH2]
1	3198634	T	C	upstream_gene_variant	EPlOSAG00000000640	0.0303
1	3198634	T	C	intergenic_region	EPlOSAG00000041345-EPlOSAG00000000640	0.0303
1	3198634	T	C	upstream_gene_variant	OS01G0161000	0.0303	Os01g0161000 protein; Uncharacterized protein [Source:UniProtKB/TrEMBL;Acc:Q0JQH2]
1	3198642	T	A	upstream_gene_variant	EPlOSAG00000000640	0.0303
1	3198642	T	A	intergenic_region	EPlOSAG00000041345-EPlOSAG00000000640	0.0303
1	3198642	T	A	upstream_gene_variant	OS01G0161000	0.0303	Os01g0161000 protein; Uncharacterized protein [Source:UniProtKB/TrEMBL;Acc:Q0JQH2]
1	3199472	T	G	upstream_gene_variant	EPlOSAG00000000640	0.0303
1	3199472	T	G	intergenic_region	EPlOSAG00000041345-EPlOSAG00000000640	0.0303
1	3199472	T	G	upstream_gene_variant	OS01G0161000	0.0303	Os01g0161000 protein; Uncharacterized protein [Source:UniProtKB/TrEMBL;Acc:Q0JQH2]
1	3199516	G	A	upstream_gene_variant	EPlOSAG00000000640	0.04895
1	3199516	G	A	intergenic_region	EPlOSAG00000041345-EPlOSAG00000000640	0.04895
1	3199516	G	A	upstream_gene_variant	OS01G0161000	0.04895	Os01g0161000 protein; Uncharacterized protein [Source:UniProtKB/TrEMBL;Acc:Q0JQH2]
1	3199548	T	A	upstream_gene_variant	EPlOSAG00000000640	0.01632
1	3199548	T	A	intergenic_region	EPlOSAG00000041345-EPlOSAG00000000640	0.01632
1	3199548	T	A	upstream_gene_variant	OS01G0161000	0.01632	Os01g0161000 protein; Uncharacterized protein [Source:UniProtKB/TrEMBL;Acc:Q0JQH2]
1	3199575	G	T	upstream_gene_variant	EPlOSAG00000000640	0.0303
1	3199575	G	T	intergenic_region	EPlOSAG00000041345-EPlOSAG00000000640	0.0303
1	3199575	G	T	upstream_gene_variant	OS01G0161000	0.0303	Os01g0161000 protein; Uncharacterized protein [Source:UniProtKB/TrEMBL;Acc:Q0JQH2]
1	3199602	A	G	upstream_gene_variant	EPlOSAG00000000640	0.04895
1	3199602	A	G	intergenic_region	EPlOSAG00000041345-EPlOSAG00000000640	0.04895
1	3199602	A	G	upstream_gene_variant	OS01G0161000	0.04895	Os01g0161000 protein; Uncharacterized protein [Source:UniProtKB/TrEMBL;Acc:Q0JQH2]
1	3199605	A	G	upstream_gene_variant	EPlOSAG00000000640	0.04895
1	3199605	A	G	intergenic_region	EPlOSAG00000041345-EPlOSAG00000000640	0.04895
1	3199605	A	G	upstream_gene_variant	OS01G0161000	0.04895	Os01g0161000 protein; Uncharacterized protein [Source:UniProtKB/TrEMBL;Acc:Q0JQH2]
1	3199665	T	C	upstream_gene_variant	EPlOSAG00000000640	0.04895
1	3199665	T	C	intergenic_region	EPlOSAG00000041345-EPlOSAG00000000640	0.04895
1	3199665	T	C	upstream_gene_variant	OS01G0161000	0.04895	Os01g0161000 protein; Uncharacterized protein [Source:UniProtKB/TrEMBL;Acc:Q0JQH2]
1	3199696	C	G	upstream_gene_variant	EPlOSAG00000000640	0.04895
1	3199696	C	G	intergenic_region	EPlOSAG00000041345-EPlOSAG00000000640	0.04895
1	3199696	C	G	upstream_gene_variant	OS01G0161000	0.04895	Os01g0161000 protein; Uncharacterized protein [Source:UniProtKB/TrEMBL;Acc:Q0JQH2]
1	3199955	G	T	upstream_gene_variant	EPlOSAG00000000640	0.04895
1	3199955	G	T	intergenic_region	EPlOSAG00000041345-EPlOSAG00000000640	0.04895
1	3199955	G	T	upstream_gene_variant	OS01G0161000	0.04895	Os01g0161000 protein; Uncharacterized protein [Source:UniProtKB/TrEMBL;Acc:Q0JQH2]
1	3203960	C	T	downstream_gene_variant	EPlOSAG00000000640	0.03571
1	3203960	C	T	missense_variant	OS01G0161000	0.03571	Os01g0161000 protein; Uncharacterized protein [Source:UniProtKB/TrEMBL;Acc:Q0JQH2]
1	3203960	C	T	intragenic_variant	OS01G0161000	0.03571	Os01g0161000 protein; Uncharacterized protein [Source:UniProtKB/TrEMBL;Acc:Q0JQH2]
1	3204020	T	C	downstream_gene_variant	EPlOSAG00000000640	0.02381
1	3204020	T	C	missense_variant	OS01G0161000	0.02381	Os01g0161000 protein; Uncharacterized protein [Source:UniProtKB/TrEMBL;Acc:Q0JQH2]
1	3204020	T	C	intragenic_variant	OS01G0161000	0.02381	Os01g0161000 protein; Uncharacterized protein [Source:UniProtKB/TrEMBL;Acc:Q0JQH2]
1	3204048	C	T	downstream_gene_variant	EPlOSAG00000000640	0.02652
1	3204048	C	T	synonymous_variant	OS01G0161000	0.02652	Os01g0161000 protein; Uncharacterized protein [Source:UniProtKB/TrEMBL;Acc:Q0JQH2]
1	3204048	C	T	intragenic_variant	OS01G0161000	0.02652	Os01g0161000 protein; Uncharacterized protein [Source:UniProtKB/TrEMBL;Acc:Q0JQH2]
1	3204066	T	C	downstream_gene_variant	EPlOSAG00000000640	0.007576
1	3204066	T	C	synonymous_variant	OS01G0161000	0.007576	Os01g0161000 protein; Uncharacterized protein [Source:UniProtKB/TrEMBL;Acc:Q0JQH2]
1	3204066	T	C	intragenic_variant	OS01G0161000	0.007576	Os01g0161000 protein; Uncharacterized protein [Source:UniProtKB/TrEMBL;Acc:Q0JQH2]
1	3204080	G	T	downstream_gene_variant	EPlOSAG00000000640	0.01632
1	3204080	G	T	missense_variant	OS01G0161000	0.01632	Os01g0161000 protein; Uncharacterized protein [Source:UniProtKB/TrEMBL;Acc:Q0JQH2]
1	3204080	G	T	intragenic_variant	OS01G0161000	0.01632	Os01g0161000 protein; Uncharacterized protein [Source:UniProtKB/TrEMBL;Acc:Q0JQH2]
1	3204118	C	G	downstream_gene_variant	EPlOSAG00000000640	0.01632
1	3204118	C	G	missense_variant	OS01G0161000	0.01632	Os01g0161000 protein; Uncharacterized protein [Source:UniProtKB/TrEMBL;Acc:Q0JQH2]
1	3204118	C	G	intragenic_variant	OS01G0161000	0.01632	Os01g0161000 protein; Uncharacterized protein [Source:UniProtKB/TrEMBL;Acc:Q0JQH2]
1	3204135	C	T	downstream_gene_variant	EPlOSAG00000000640	0.04351
1	3204135	C	T	synonymous_variant	OS01G0161000	0.04351	Os01g0161000 protein; Uncharacterized protein [Source:UniProtKB/TrEMBL;Acc:Q0JQH2]
1	3204135	C	T	intragenic_variant	OS01G0161000	0.04351	Os01g0161000 protein; Uncharacterized protein [Source:UniProtKB/TrEMBL;Acc:Q0JQH2]
1	3204142	T	C	downstream_gene_variant	EPlOSAG00000000640	0.01632
1	3204142	T	C	synonymous_variant	OS01G0161000	0.01632	Os01g0161000 protein; Uncharacterized protein [Source:UniProtKB/TrEMBL;Acc:Q0JQH2]
1	3204142	T	C	intragenic_variant	OS01G0161000	0.01632	Os01g0161000 protein; Uncharacterized protein [Source:UniProtKB/TrEMBL;Acc:Q0JQH2]
1	3204168	C	T	downstream_gene_variant	EPlOSAG00000000640	0.009324
1	3204168	C	T	synonymous_variant	OS01G0161000	0.009324	Os01g0161000 protein; Uncharacterized protein [Source:UniProtKB/TrEMBL;Acc:Q0JQH2]
1	3204168	C	T	intragenic_variant	OS01G0161000	0.009324	Os01g0161000 protein; Uncharacterized protein [Source:UniProtKB/TrEMBL;Acc:Q0JQH2]
1	3204196	A	G	downstream_gene_variant	EPlOSAG00000000640	0.02797
1	3204196	A	G	missense_variant	OS01G0161000	0.02797	Os01g0161000 protein; Uncharacterized protein [Source:UniProtKB/TrEMBL;Acc:Q0JQH2]
1	3204196	A	G	intragenic_variant	OS01G0161000	0.02797	Os01g0161000 protein; Uncharacterized protein [Source:UniProtKB/TrEMBL;Acc:Q0JQH2]
1	3204208	T	A	downstream_gene_variant	EPlOSAG00000000640	0.02797
1	3204208	T	A	missense_variant	OS01G0161000	0.02797	Os01g0161000 protein; Uncharacterized protein [Source:UniProtKB/TrEMBL;Acc:Q0JQH2]
1	3204208	T	A	intragenic_variant	OS01G0161000	0.02797	Os01g0161000 protein; Uncharacterized protein [Source:UniProtKB/TrEMBL;Acc:Q0JQH2]
1	3204346	C	T	downstream_gene_variant	EPlOSAG00000000640	0.01632
1	3204346	C	T	downstream_gene_variant	OS01G0161000	0.01632	Os01g0161000 protein; Uncharacterized protein [Source:UniProtKB/TrEMBL;Acc:Q0JQH2]
1	3204346	C	T	intergenic_region	OS01G0161000-EPlOSAG00000025362	0.01632
1	3204353	G	A	downstream_gene_variant	EPlOSAG00000000640	0.01632
1	3204353	G	A	downstream_gene_variant	OS01G0161000	0.01632	Os01g0161000 protein; Uncharacterized protein [Source:UniProtKB/TrEMBL;Acc:Q0JQH2]
1	3204353	G	A	intergenic_region	OS01G0161000-EPlOSAG00000025362	0.01632
1	3204390	A	G	downstream_gene_variant	EPlOSAG00000000640	0.01632
1	3204390	A	G	downstream_gene_variant	OS01G0161000	0.01632	Os01g0161000 protein; Uncharacterized protein [Source:UniProtKB/TrEMBL;Acc:Q0JQH2]
1	3204390	A	G	intergenic_region	OS01G0161000-EPlOSAG00000025362	0.01632
1	3204424	G	T	downstream_gene_variant	EPlOSAG00000000640	0.01632
1	3204424	G	T	downstream_gene_variant	OS01G0161000	0.01632	Os01g0161000 protein; Uncharacterized protein [Source:UniProtKB/TrEMBL;Acc:Q0JQH2]
1	3204424	G	T	intergenic_region	OS01G0161000-EPlOSAG00000025362	0.01632
1	3204487	G	A	downstream_gene_variant	EPlOSAG00000000640	0.01632
1	3204487	G	A	downstream_gene_variant	OS01G0161000	0.01632	Os01g0161000 protein; Uncharacterized protein [Source:UniProtKB/TrEMBL;Acc:Q0JQH2]
1	3204487	G	A	intergenic_region	OS01G0161000-EPlOSAG00000025362	0.01632
1	3204516	T	G	downstream_gene_variant	EPlOSAG00000000640	0.01632
1	3204516	T	G	downstream_gene_variant	OS01G0161000	0.01632	Os01g0161000 protein; Uncharacterized protein [Source:UniProtKB/TrEMBL;Acc:Q0JQH2]
1	3204516	T	G	intergenic_region	OS01G0161000-EPlOSAG00000025362	0.01632
1	3204560	T	A	downstream_gene_variant	EPlOSAG00000000640	0.01632
1	3204560	T	A	downstream_gene_variant	OS01G0161000	0.01632	Os01g0161000 protein; Uncharacterized protein [Source:UniProtKB/TrEMBL;Acc:Q0JQH2]
1	3204560	T	A	intergenic_region	OS01G0161000-EPlOSAG00000025362	0.01632
1	3204595	T	C	downstream_gene_variant	EPlOSAG00000000640	0.01632
1	3204595	T	C	downstream_gene_variant	OS01G0161000	0.01632	Os01g0161000 protein; Uncharacterized protein [Source:UniProtKB/TrEMBL;Acc:Q0JQH2]
1	3204595	T	C	intergenic_region	OS01G0161000-EPlOSAG00000025362	0.01632
1	3204687	G	A	downstream_gene_variant	EPlOSAG00000000640	0.02652
1	3204687	G	A	downstream_gene_variant	OS01G0161000	0.02652	Os01g0161000 protein; Uncharacterized protein [Source:UniProtKB/TrEMBL;Acc:Q0JQH2]
1	3204687	G	A	intergenic_region	OS01G0161000-EPlOSAG00000025362	0.02652
1	3204706	A	G	downstream_gene_variant	EPlOSAG00000000640	0.02652
1	3204706	A	G	downstream_gene_variant	OS01G0161000	0.02652	Os01g0161000 protein; Uncharacterized protein [Source:UniProtKB/TrEMBL;Acc:Q0JQH2]
1	3204706	A	G	intergenic_region	OS01G0161000-EPlOSAG00000025362	0.02652
1	3204752	T	G	downstream_gene_variant	EPlOSAG00000000640	0.02652
1	3204752	T	G	downstream_gene_variant	OS01G0161000	0.02652	Os01g0161000 protein; Uncharacterized protein [Source:UniProtKB/TrEMBL;Acc:Q0JQH2]
1	3204752	T	G	intergenic_region	OS01G0161000-EPlOSAG00000025362	0.02652
1	3204788	C	T	downstream_gene_variant	EPlOSAG00000000640	0.01632
1	3204788	C	T	downstream_gene_variant	OS01G0161000	0.01632	Os01g0161000 protein; Uncharacterized protein [Source:UniProtKB/TrEMBL;Acc:Q0JQH2]
1	3204788	C	T	intergenic_region	OS01G0161000-EPlOSAG00000025362	0.01632
1	3204836	T	C	downstream_gene_variant	EPlOSAG00000000640	0.004079
1	3204836	T	C	downstream_gene_variant	OS01G0161000	0.004079	Os01g0161000 protein; Uncharacterized protein [Source:UniProtKB/TrEMBL;Acc:Q0JQH2]
1	3204836	T	C	intergenic_region	OS01G0161000-EPlOSAG00000025362	0.004079
1	3204861	G	A	downstream_gene_variant	EPlOSAG00000000640	0.01632
1	3204861	G	A	downstream_gene_variant	OS01G0161000	0.01632	Os01g0161000 protein; Uncharacterized protein [Source:UniProtKB/TrEMBL;Acc:Q0JQH2]
1	3204861	G	A	intergenic_region	OS01G0161000-EPlOSAG00000025362	0.01632
1	3222128	A	T	downstream_gene_variant	EPlOSAG00000025362	0.01632
1	3222128	A	T	3_prime_UTR_variant	OS01G0161200	0.01632	Os01g0161200 protein; Uncharacterized protein [Source:UniProtKB/TrEMBL;Acc:Q0JQH0]
1	3222128	A	T	intragenic_variant	OS01G0161200	0.01632	Os01g0161200 protein; Uncharacterized protein [Source:UniProtKB/TrEMBL;Acc:Q0JQH0]
1	3222128	A	T	upstream_gene_variant	OS01G0161300	0.01632
1	3222155	A	G	downstream_gene_variant	EPlOSAG00000025362	0.01632
1	3222155	A	G	3_prime_UTR_variant	OS01G0161200	0.01632	Os01g0161200 protein; Uncharacterized protein [Source:UniProtKB/TrEMBL;Acc:Q0JQH0]
1	3222155	A	G	intragenic_variant	OS01G0161200	0.01632	Os01g0161200 protein; Uncharacterized protein [Source:UniProtKB/TrEMBL;Acc:Q0JQH0]
1	3222155	A	G	upstream_gene_variant	OS01G0161300	0.01632
1	3222165	T	A	downstream_gene_variant	EPlOSAG00000025362	0.01632
1	3222165	T	A	3_prime_UTR_variant	OS01G0161200	0.01632	Os01g0161200 protein; Uncharacterized protein [Source:UniProtKB/TrEMBL;Acc:Q0JQH0]
1	3222165	T	A	intragenic_variant	OS01G0161200	0.01632	Os01g0161200 protein; Uncharacterized protein [Source:UniProtKB/TrEMBL;Acc:Q0JQH0]
1	3222165	T	A	upstream_gene_variant	OS01G0161300	0.01632
1	3222180	G	T	downstream_gene_variant	EPlOSAG00000025362	0.01632
1	3222180	G	T	3_prime_UTR_variant	OS01G0161200	0.01632	Os01g0161200 protein; Uncharacterized protein [Source:UniProtKB/TrEMBL;Acc:Q0JQH0]
1	3222180	G	T	intragenic_variant	OS01G0161200	0.01632	Os01g0161200 protein; Uncharacterized protein [Source:UniProtKB/TrEMBL;Acc:Q0JQH0]
1	3222180	G	T	upstream_gene_variant	OS01G0161300	0.01632
1	3222219	T	A	downstream_gene_variant	EPlOSAG00000025362	0.01632
1	3222219	T	A	3_prime_UTR_variant	OS01G0161200	0.01632	Os01g0161200 protein; Uncharacterized protein [Source:UniProtKB/TrEMBL;Acc:Q0JQH0]
1	3222219	T	A	intragenic_variant	OS01G0161200	0.01632	Os01g0161200 protein; Uncharacterized protein [Source:UniProtKB/TrEMBL;Acc:Q0JQH0]
1	3222219	T	A	upstream_gene_variant	OS01G0161300	0.01632
1	3222277	A	G	downstream_gene_variant	EPlOSAG00000025362	0.01632
1	3222277	A	G	3_prime_UTR_variant	OS01G0161200	0.01632	Os01g0161200 protein; Uncharacterized protein [Source:UniProtKB/TrEMBL;Acc:Q0JQH0]
1	3222277	A	G	intragenic_variant	OS01G0161200	0.01632	Os01g0161200 protein; Uncharacterized protein [Source:UniProtKB/TrEMBL;Acc:Q0JQH0]
1	3222277	A	G	upstream_gene_variant	OS01G0161300	0.01632
1	3222300	G	A	downstream_gene_variant	EPlOSAG00000025362	0.01632
1	3222300	G	A	3_prime_UTR_variant	OS01G0161200	0.01632	Os01g0161200 protein; Uncharacterized protein [Source:UniProtKB/TrEMBL;Acc:Q0JQH0]
1	3222300	G	A	intragenic_variant	OS01G0161200	0.01632	Os01g0161200 protein; Uncharacterized protein [Source:UniProtKB/TrEMBL;Acc:Q0JQH0]
1	3222300	G	A	upstream_gene_variant	OS01G0161300	0.01632
1	3222306	G	A	downstream_gene_variant	EPlOSAG00000025362	0.01632
1	3222306	G	A	3_prime_UTR_variant	OS01G0161200	0.01632	Os01g0161200 protein; Uncharacterized protein [Source:UniProtKB/TrEMBL;Acc:Q0JQH0]
1	3222306	G	A	intragenic_variant	OS01G0161200	0.01632	Os01g0161200 protein; Uncharacterized protein [Source:UniProtKB/TrEMBL;Acc:Q0JQH0]
1	3222306	G	A	missense_variant	OS01G0161300	0.01632
1	3222306	G	A	intragenic_variant	OS01G0161300	0.01632
1	3222317	A	C	downstream_gene_variant	EPlOSAG00000025362	0.04895
1	3222317	A	C	3_prime_UTR_variant	OS01G0161200	0.04895	Os01g0161200 protein; Uncharacterized protein [Source:UniProtKB/TrEMBL;Acc:Q0JQH0]
1	3222317	A	C	intragenic_variant	OS01G0161200	0.04895	Os01g0161200 protein; Uncharacterized protein [Source:UniProtKB/TrEMBL;Acc:Q0JQH0]
1	3222317	A	C	synonymous_variant	OS01G0161300	0.04895
1	3222317	A	C	intragenic_variant	OS01G0161300	0.04895
1	3222374	T	A	downstream_gene_variant	EPlOSAG00000025362	0.01632
1	3222374	T	A	3_prime_UTR_variant	OS01G0161200	0.01632	Os01g0161200 protein; Uncharacterized protein [Source:UniProtKB/TrEMBL;Acc:Q0JQH0]
1	3222374	T	A	intragenic_variant	OS01G0161200	0.01632	Os01g0161200 protein; Uncharacterized protein [Source:UniProtKB/TrEMBL;Acc:Q0JQH0]
1	3222374	T	A	synonymous_variant	OS01G0161300	0.01632
1	3222374	T	A	intragenic_variant	OS01G0161300	0.01632
1	3222707	A	G	downstream_gene_variant	EPlOSAG00000025362	0.04895
1	3222707	A	G	3_prime_UTR_variant	OS01G0161200	0.04895	Os01g0161200 protein; Uncharacterized protein [Source:UniProtKB/TrEMBL;Acc:Q0JQH0]
1	3222707	A	G	intragenic_variant	OS01G0161200	0.04895	Os01g0161200 protein; Uncharacterized protein [Source:UniProtKB/TrEMBL;Acc:Q0JQH0]
1	3222707	A	G	synonymous_variant	OS01G0161300	0.04895
1	3222707	A	G	intragenic_variant	OS01G0161300	0.04895
1	3222791	G	A	downstream_gene_variant	EPlOSAG00000025362	0.01632
1	3222791	G	A	3_prime_UTR_variant	OS01G0161200	0.01632	Os01g0161200 protein; Uncharacterized protein [Source:UniProtKB/TrEMBL;Acc:Q0JQH0]
1	3222791	G	A	intragenic_variant	OS01G0161200	0.01632	Os01g0161200 protein; Uncharacterized protein [Source:UniProtKB/TrEMBL;Acc:Q0JQH0]
1	3222791	G	A	synonymous_variant	OS01G0161300	0.01632
1	3222791	G	A	intragenic_variant	OS01G0161300	0.01632
1	3222861	C	A	downstream_gene_variant	EPlOSAG00000025362	0.01632
1	3222861	C	A	3_prime_UTR_variant	OS01G0161200	0.01632	Os01g0161200 protein; Uncharacterized protein [Source:UniProtKB/TrEMBL;Acc:Q0JQH0]
1	3222861	C	A	intragenic_variant	OS01G0161200	0.01632	Os01g0161200 protein; Uncharacterized protein [Source:UniProtKB/TrEMBL;Acc:Q0JQH0]
1	3222861	C	A	missense_variant	OS01G0161300	0.01632
1	3222861	C	A	intragenic_variant	OS01G0161300	0.01632
1	3222867	C	G	downstream_gene_variant	EPlOSAG00000025362	0.04895
1	3222867	C	G	3_prime_UTR_variant	OS01G0161200	0.04895	Os01g0161200 protein; Uncharacterized protein [Source:UniProtKB/TrEMBL;Acc:Q0JQH0]
1	3222867	C	G	intragenic_variant	OS01G0161200	0.04895	Os01g0161200 protein; Uncharacterized protein [Source:UniProtKB/TrEMBL;Acc:Q0JQH0]
1	3222867	C	G	missense_variant	OS01G0161300	0.04895
1	3222867	C	G	intragenic_variant	OS01G0161300	0.04895
1	3222912	C	G	downstream_gene_variant	EPlOSAG00000025362	0.01632
1	3222912	C	G	3_prime_UTR_variant	OS01G0161200	0.01632	Os01g0161200 protein; Uncharacterized protein [Source:UniProtKB/TrEMBL;Acc:Q0JQH0]
1	3222912	C	G	intragenic_variant	OS01G0161200	0.01632	Os01g0161200 protein; Uncharacterized protein [Source:UniProtKB/TrEMBL;Acc:Q0JQH0]
1	3222912	C	G	missense_variant	OS01G0161300	0.01632
1	3222912	C	G	intragenic_variant	OS01G0161300	0.01632
1	3223064	C	G	downstream_gene_variant	EPlOSAG00000025362	0.01632
1	3223064	C	G	3_prime_UTR_variant	OS01G0161200	0.01632	Os01g0161200 protein; Uncharacterized protein [Source:UniProtKB/TrEMBL;Acc:Q0JQH0]
1	3223064	C	G	intragenic_variant	OS01G0161200	0.01632	Os01g0161200 protein; Uncharacterized protein [Source:UniProtKB/TrEMBL;Acc:Q0JQH0]
1	3223064	C	G	missense_variant	OS01G0161300	0.01632
1	3223064	C	G	intragenic_variant	OS01G0161300	0.01632
1	3223086	A	G	downstream_gene_variant	EPlOSAG00000025362	0.01632
1	3223086	A	G	3_prime_UTR_variant	OS01G0161200	0.01632	Os01g0161200 protein; Uncharacterized protein [Source:UniProtKB/TrEMBL;Acc:Q0JQH0]
1	3223086	A	G	intragenic_variant	OS01G0161200	0.01632	Os01g0161200 protein; Uncharacterized protein [Source:UniProtKB/TrEMBL;Acc:Q0JQH0]
1	3223086	A	G	missense_variant	OS01G0161300	0.01632
1	3223086	A	G	intragenic_variant	OS01G0161300	0.01632
1	3223087	A	G	downstream_gene_variant	EPlOSAG00000025362	0.01632
1	3223087	A	G	3_prime_UTR_variant	OS01G0161200	0.01632	Os01g0161200 protein; Uncharacterized protein [Source:UniProtKB/TrEMBL;Acc:Q0JQH0]
1	3223087	A	G	intragenic_variant	OS01G0161200	0.01632	Os01g0161200 protein; Uncharacterized protein [Source:UniProtKB/TrEMBL;Acc:Q0JQH0]
1	3223087	A	G	missense_variant	OS01G0161300	0.01632
1	3223087	A	G	intragenic_variant	OS01G0161300	0.01632
1	3223115	A	G	downstream_gene_variant	EPlOSAG00000025362	0.01632
1	3223115	A	G	3_prime_UTR_variant	OS01G0161200	0.01632	Os01g0161200 protein; Uncharacterized protein [Source:UniProtKB/TrEMBL;Acc:Q0JQH0]
1	3223115	A	G	intragenic_variant	OS01G0161200	0.01632	Os01g0161200 protein; Uncharacterized protein [Source:UniProtKB/TrEMBL;Acc:Q0JQH0]
1	3223115	A	G	synonymous_variant	OS01G0161300	0.01632
1	3223115	A	G	intragenic_variant	OS01G0161300	0.01632
1	3223137	T	C	downstream_gene_variant	EPlOSAG00000025362	0.01632
1	3223137	T	C	3_prime_UTR_variant	OS01G0161200	0.01632	Os01g0161200 protein; Uncharacterized protein [Source:UniProtKB/TrEMBL;Acc:Q0JQH0]
1	3223137	T	C	intragenic_variant	OS01G0161200	0.01632	Os01g0161200 protein; Uncharacterized protein [Source:UniProtKB/TrEMBL;Acc:Q0JQH0]
1	3223137	T	C	synonymous_variant	OS01G0161300	0.01632
1	3223137	T	C	intragenic_variant	OS01G0161300	0.01632
1	3223145	T	C	downstream_gene_variant	EPlOSAG00000025362	0.01632
1	3223145	T	C	3_prime_UTR_variant	OS01G0161200	0.01632	Os01g0161200 protein; Uncharacterized protein [Source:UniProtKB/TrEMBL;Acc:Q0JQH0]
1	3223145	T	C	intragenic_variant	OS01G0161200	0.01632	Os01g0161200 protein; Uncharacterized protein [Source:UniProtKB/TrEMBL;Acc:Q0JQH0]
1	3223145	T	C	synonymous_variant	OS01G0161300	0.01632
1	3223145	T	C	intragenic_variant	OS01G0161300	0.01632
1	3223187	G	A	downstream_gene_variant	EPlOSAG00000025362	0.04895
1	3223187	G	A	3_prime_UTR_variant	OS01G0161200	0.04895	Os01g0161200 protein; Uncharacterized protein [Source:UniProtKB/TrEMBL;Acc:Q0JQH0]
1	3223187	G	A	intragenic_variant	OS01G0161200	0.04895	Os01g0161200 protein; Uncharacterized protein [Source:UniProtKB/TrEMBL;Acc:Q0JQH0]
1	3223187	G	A	synonymous_variant	OS01G0161300	0.04895
1	3223187	G	A	intragenic_variant	OS01G0161300	0.04895
1	3223253	G	A	downstream_gene_variant	EPlOSAG00000025362	0.01632
1	3223253	G	A	3_prime_UTR_variant	OS01G0161200	0.01632	Os01g0161200 protein; Uncharacterized protein [Source:UniProtKB/TrEMBL;Acc:Q0JQH0]
1	3223253	G	A	intragenic_variant	OS01G0161200	0.01632	Os01g0161200 protein; Uncharacterized protein [Source:UniProtKB/TrEMBL;Acc:Q0JQH0]
1	3223253	G	A	missense_variant	OS01G0161300	0.01632
1	3223253	G	A	intragenic_variant	OS01G0161300	0.01632
1	3223266	A	G	downstream_gene_variant	EPlOSAG00000025362	0.01632
1	3223266	A	G	3_prime_UTR_variant	OS01G0161200	0.01632	Os01g0161200 protein; Uncharacterized protein [Source:UniProtKB/TrEMBL;Acc:Q0JQH0]
1	3223266	A	G	intragenic_variant	OS01G0161200	0.01632	Os01g0161200 protein; Uncharacterized protein [Source:UniProtKB/TrEMBL;Acc:Q0JQH0]
1	3223266	A	G	missense_variant	OS01G0161300	0.01632
1	3223266	A	G	intragenic_variant	OS01G0161300	0.01632
1	3223305	G	A	downstream_gene_variant	EPlOSAG00000025362	0.01632
1	3223305	G	A	3_prime_UTR_variant	OS01G0161200	0.01632	Os01g0161200 protein; Uncharacterized protein [Source:UniProtKB/TrEMBL;Acc:Q0JQH0]
1	3223305	G	A	intragenic_variant	OS01G0161200	0.01632	Os01g0161200 protein; Uncharacterized protein [Source:UniProtKB/TrEMBL;Acc:Q0JQH0]
1	3223305	G	A	missense_variant	OS01G0161300	0.01632
1	3223305	G	A	intragenic_variant	OS01G0161300	0.01632
1	3223342	G	A	downstream_gene_variant	EPlOSAG00000025362	0.01632
1	3223342	G	A	3_prime_UTR_variant	OS01G0161200	0.01632	Os01g0161200 protein; Uncharacterized protein [Source:UniProtKB/TrEMBL;Acc:Q0JQH0]
1	3223342	G	A	intragenic_variant	OS01G0161200	0.01632	Os01g0161200 protein; Uncharacterized protein [Source:UniProtKB/TrEMBL;Acc:Q0JQH0]
1	3223342	G	A	missense_variant	OS01G0161300	0.01632
1	3223342	G	A	intragenic_variant	OS01G0161300	0.01632
1	3223343	C	T	downstream_gene_variant	EPlOSAG00000025362	0.01632
1	3223343	C	T	3_prime_UTR_variant	OS01G0161200	0.01632	Os01g0161200 protein; Uncharacterized protein [Source:UniProtKB/TrEMBL;Acc:Q0JQH0]
1	3223343	C	T	intragenic_variant	OS01G0161200	0.01632	Os01g0161200 protein; Uncharacterized protein [Source:UniProtKB/TrEMBL;Acc:Q0JQH0]
1	3223343	C	T	synonymous_variant	OS01G0161300	0.01632
1	3223343	C	T	intragenic_variant	OS01G0161300	0.01632
1	3223367	G	C	downstream_gene_variant	EPlOSAG00000025362	0.01632
1	3223367	G	C	3_prime_UTR_variant	OS01G0161200	0.01632	Os01g0161200 protein; Uncharacterized protein [Source:UniProtKB/TrEMBL;Acc:Q0JQH0]
1	3223367	G	C	intragenic_variant	OS01G0161200	0.01632	Os01g0161200 protein; Uncharacterized protein [Source:UniProtKB/TrEMBL;Acc:Q0JQH0]
1	3223367	G	C	missense_variant	OS01G0161300	0.01632
1	3223367	G	C	intragenic_variant	OS01G0161300	0.01632
1	3223428	G	T	downstream_gene_variant	EPlOSAG00000025362	0.01632
1	3223428	G	T	3_prime_UTR_variant	OS01G0161200	0.01632	Os01g0161200 protein; Uncharacterized protein [Source:UniProtKB/TrEMBL;Acc:Q0JQH0]
1	3223428	G	T	intragenic_variant	OS01G0161200	0.01632	Os01g0161200 protein; Uncharacterized protein [Source:UniProtKB/TrEMBL;Acc:Q0JQH0]
1	3223428	G	T	missense_variant	OS01G0161300	0.01632
1	3223428	G	T	intragenic_variant	OS01G0161300	0.01632
1	3223501	C	A	downstream_gene_variant	EPlOSAG00000025362	0.01632
1	3223501	C	A	3_prime_UTR_variant	OS01G0161200	0.01632	Os01g0161200 protein; Uncharacterized protein [Source:UniProtKB/TrEMBL;Acc:Q0JQH0]
1	3223501	C	A	intragenic_variant	OS01G0161200	0.01632	Os01g0161200 protein; Uncharacterized protein [Source:UniProtKB/TrEMBL;Acc:Q0JQH0]
1	3223501	C	A	missense_variant	OS01G0161300	0.01632
1	3223501	C	A	intragenic_variant	OS01G0161300	0.01632
1	3223562	T	A	downstream_gene_variant	EPlOSAG00000025362	0.01632
1	3223562	T	A	3_prime_UTR_variant	OS01G0161200	0.01632	Os01g0161200 protein; Uncharacterized protein [Source:UniProtKB/TrEMBL;Acc:Q0JQH0]
1	3223562	T	A	intragenic_variant	OS01G0161200	0.01632	Os01g0161200 protein; Uncharacterized protein [Source:UniProtKB/TrEMBL;Acc:Q0JQH0]
1	3223562	T	A	synonymous_variant	OS01G0161300	0.01632
1	3223562	T	A	intragenic_variant	OS01G0161300	0.01632
1	3223572	T	G	downstream_gene_variant	EPlOSAG00000025362	0.01632
1	3223572	T	G	3_prime_UTR_variant	OS01G0161200	0.01632	Os01g0161200 protein; Uncharacterized protein [Source:UniProtKB/TrEMBL;Acc:Q0JQH0]
1	3223572	T	G	intragenic_variant	OS01G0161200	0.01632	Os01g0161200 protein; Uncharacterized protein [Source:UniProtKB/TrEMBL;Acc:Q0JQH0]
1	3223572	T	G	missense_variant	OS01G0161300	0.01632
1	3223572	T	G	intragenic_variant	OS01G0161300	0.01632
1	3223641	G	A	downstream_gene_variant	EPlOSAG00000025362	0.01632
1	3223641	G	A	3_prime_UTR_variant	OS01G0161200	0.01632	Os01g0161200 protein; Uncharacterized protein [Source:UniProtKB/TrEMBL;Acc:Q0JQH0]
1	3223641	G	A	intragenic_variant	OS01G0161200	0.01632	Os01g0161200 protein; Uncharacterized protein [Source:UniProtKB/TrEMBL;Acc:Q0JQH0]
1	3223641	G	A	intron_variant	OS01G0161300	0.01632
1	3223641	G	A	intragenic_variant	OS01G0161300	0.01632
1	3223700	A	C	downstream_gene_variant	EPlOSAG00000025362	0.01632
1	3223700	A	C	3_prime_UTR_variant	OS01G0161200	0.01632	Os01g0161200 protein; Uncharacterized protein [Source:UniProtKB/TrEMBL;Acc:Q0JQH0]
1	3223700	A	C	intragenic_variant	OS01G0161200	0.01632	Os01g0161200 protein; Uncharacterized protein [Source:UniProtKB/TrEMBL;Acc:Q0JQH0]
1	3223700	A	C	intron_variant	OS01G0161300	0.01632
1	3223700	A	C	intragenic_variant	OS01G0161300	0.01632
1	3223762	G	A	downstream_gene_variant	EPlOSAG00000025362	0.01632
1	3223762	G	A	3_prime_UTR_variant	OS01G0161200	0.01632	Os01g0161200 protein; Uncharacterized protein [Source:UniProtKB/TrEMBL;Acc:Q0JQH0]
1	3223762	G	A	intragenic_variant	OS01G0161200	0.01632	Os01g0161200 protein; Uncharacterized protein [Source:UniProtKB/TrEMBL;Acc:Q0JQH0]
1	3223762	G	A	synonymous_variant	OS01G0161300	0.01632
1	3223762	G	A	intragenic_variant	OS01G0161300	0.01632
1	3223780	T	C	downstream_gene_variant	EPlOSAG00000025362	0.01632
1	3223780	T	C	3_prime_UTR_variant	OS01G0161200	0.01632	Os01g0161200 protein; Uncharacterized protein [Source:UniProtKB/TrEMBL;Acc:Q0JQH0]
1	3223780	T	C	intragenic_variant	OS01G0161200	0.01632	Os01g0161200 protein; Uncharacterized protein [Source:UniProtKB/TrEMBL;Acc:Q0JQH0]
1	3223780	T	C	synonymous_variant	OS01G0161300	0.01632
1	3223780	T	C	intragenic_variant	OS01G0161300	0.01632
1	3223799	T	G	downstream_gene_variant	EPlOSAG00000025362	0.01632
1	3223799	T	G	3_prime_UTR_variant	OS01G0161200	0.01632	Os01g0161200 protein; Uncharacterized protein [Source:UniProtKB/TrEMBL;Acc:Q0JQH0]
1	3223799	T	G	intragenic_variant	OS01G0161200	0.01632	Os01g0161200 protein; Uncharacterized protein [Source:UniProtKB/TrEMBL;Acc:Q0JQH0]
1	3223799	T	G	missense_variant	OS01G0161300	0.01632
1	3223799	T	G	intragenic_variant	OS01G0161300	0.01632
1	3223841	T	A	downstream_gene_variant	EPlOSAG00000025362	0.01632
1	3223841	T	A	3_prime_UTR_variant	OS01G0161200	0.01632	Os01g0161200 protein; Uncharacterized protein [Source:UniProtKB/TrEMBL;Acc:Q0JQH0]
1	3223841	T	A	intragenic_variant	OS01G0161200	0.01632	Os01g0161200 protein; Uncharacterized protein [Source:UniProtKB/TrEMBL;Acc:Q0JQH0]
1	3223841	T	A	missense_variant	OS01G0161300	0.01632
1	3223841	T	A	intragenic_variant	OS01G0161300	0.01632
1	3223945	C	G	downstream_gene_variant	EPlOSAG00000025362	0.01632
1	3223945	C	G	3_prime_UTR_variant	OS01G0161200	0.01632	Os01g0161200 protein; Uncharacterized protein [Source:UniProtKB/TrEMBL;Acc:Q0JQH0]
1	3223945	C	G	intragenic_variant	OS01G0161200	0.01632	Os01g0161200 protein; Uncharacterized protein [Source:UniProtKB/TrEMBL;Acc:Q0JQH0]
1	3223945	C	G	missense_variant	OS01G0161300	0.01632
1	3223945	C	G	intragenic_variant	OS01G0161300	0.01632
1	3224023	C	T	downstream_gene_variant	EPlOSAG00000025362	0.01632
1	3224023	C	T	3_prime_UTR_variant	OS01G0161200	0.01632	Os01g0161200 protein; Uncharacterized protein [Source:UniProtKB/TrEMBL;Acc:Q0JQH0]
1	3224023	C	T	intragenic_variant	OS01G0161200	0.01632	Os01g0161200 protein; Uncharacterized protein [Source:UniProtKB/TrEMBL;Acc:Q0JQH0]
1	3224023	C	T	synonymous_variant	OS01G0161300	0.01632
1	3224023	C	T	intragenic_variant	OS01G0161300	0.01632
1	3224054	T	G	downstream_gene_variant	EPlOSAG00000025362	0.01632
1	3224054	T	G	3_prime_UTR_variant	OS01G0161200	0.01632	Os01g0161200 protein; Uncharacterized protein [Source:UniProtKB/TrEMBL;Acc:Q0JQH0]
1	3224054	T	G	intragenic_variant	OS01G0161200	0.01632	Os01g0161200 protein; Uncharacterized protein [Source:UniProtKB/TrEMBL;Acc:Q0JQH0]
1	3224054	T	G	missense_variant	OS01G0161300	0.01632
1	3224054	T	G	intragenic_variant	OS01G0161300	0.01632
1	3224095	C	T	downstream_gene_variant	EPlOSAG00000025362	0.01632
1	3224095	C	T	3_prime_UTR_variant	OS01G0161200	0.01632	Os01g0161200 protein; Uncharacterized protein [Source:UniProtKB/TrEMBL;Acc:Q0JQH0]
1	3224095	C	T	intragenic_variant	OS01G0161200	0.01632	Os01g0161200 protein; Uncharacterized protein [Source:UniProtKB/TrEMBL;Acc:Q0JQH0]
1	3224095	C	T	synonymous_variant	OS01G0161300	0.01632
1	3224095	C	T	intragenic_variant	OS01G0161300	0.01632
1	3224209	A	C	downstream_gene_variant	EPlOSAG00000025362	0.01632
1	3224209	A	C	3_prime_UTR_variant	OS01G0161200	0.01632	Os01g0161200 protein; Uncharacterized protein [Source:UniProtKB/TrEMBL;Acc:Q0JQH0]
1	3224209	A	C	intragenic_variant	OS01G0161200	0.01632	Os01g0161200 protein; Uncharacterized protein [Source:UniProtKB/TrEMBL;Acc:Q0JQH0]
1	3224209	A	C	intron_variant	OS01G0161300	0.01632
1	3224209	A	C	intragenic_variant	OS01G0161300	0.01632
1	3224305	T	C	downstream_gene_variant	EPlOSAG00000025362	0.01632
1	3224305	T	C	3_prime_UTR_variant	OS01G0161200	0.01632	Os01g0161200 protein; Uncharacterized protein [Source:UniProtKB/TrEMBL;Acc:Q0JQH0]
1	3224305	T	C	intragenic_variant	OS01G0161200	0.01632	Os01g0161200 protein; Uncharacterized protein [Source:UniProtKB/TrEMBL;Acc:Q0JQH0]
1	3224305	T	C	synonymous_variant	OS01G0161300	0.01632
1	3224305	T	C	intragenic_variant	OS01G0161300	0.01632
1	3224389	T	A	downstream_gene_variant	EPlOSAG00000025362	0.01632
1	3224389	T	A	3_prime_UTR_variant	OS01G0161200	0.01632	Os01g0161200 protein; Uncharacterized protein [Source:UniProtKB/TrEMBL;Acc:Q0JQH0]
1	3224389	T	A	intragenic_variant	OS01G0161200	0.01632	Os01g0161200 protein; Uncharacterized protein [Source:UniProtKB/TrEMBL;Acc:Q0JQH0]
1	3224389	T	A	synonymous_variant	OS01G0161300	0.01632
1	3224389	T	A	intragenic_variant	OS01G0161300	0.01632
1	3224391	G	A	downstream_gene_variant	EPlOSAG00000025362	0.01632
1	3224391	G	A	3_prime_UTR_variant	OS01G0161200	0.01632	Os01g0161200 protein; Uncharacterized protein [Source:UniProtKB/TrEMBL;Acc:Q0JQH0]
1	3224391	G	A	intragenic_variant	OS01G0161200	0.01632	Os01g0161200 protein; Uncharacterized protein [Source:UniProtKB/TrEMBL;Acc:Q0JQH0]
1	3224391	G	A	missense_variant	OS01G0161300	0.01632
1	3224391	G	A	intragenic_variant	OS01G0161300	0.01632
1	3224459	A	G	downstream_gene_variant	EPlOSAG00000025362	0.04895
1	3224459	A	G	3_prime_UTR_variant	OS01G0161200	0.04895	Os01g0161200 protein; Uncharacterized protein [Source:UniProtKB/TrEMBL;Acc:Q0JQH0]
1	3224459	A	G	intragenic_variant	OS01G0161200	0.04895	Os01g0161200 protein; Uncharacterized protein [Source:UniProtKB/TrEMBL;Acc:Q0JQH0]
1	3224459	A	G	missense_variant	OS01G0161300	0.04895
1	3224459	A	G	intragenic_variant	OS01G0161300	0.04895
1	3224492	G	A	downstream_gene_variant	EPlOSAG00000025362	0.01632
1	3224492	G	A	3_prime_UTR_variant	OS01G0161200	0.01632	Os01g0161200 protein; Uncharacterized protein [Source:UniProtKB/TrEMBL;Acc:Q0JQH0]
1	3224492	G	A	intragenic_variant	OS01G0161200	0.01632	Os01g0161200 protein; Uncharacterized protein [Source:UniProtKB/TrEMBL;Acc:Q0JQH0]
1	3224492	G	A	missense_variant	OS01G0161300	0.01632
1	3224492	G	A	intragenic_variant	OS01G0161300	0.01632
1	3224521	C	T	downstream_gene_variant	EPlOSAG00000025362	0.01632
1	3224521	C	T	3_prime_UTR_variant	OS01G0161200	0.01632	Os01g0161200 protein; Uncharacterized protein [Source:UniProtKB/TrEMBL;Acc:Q0JQH0]
1	3224521	C	T	intragenic_variant	OS01G0161200	0.01632	Os01g0161200 protein; Uncharacterized protein [Source:UniProtKB/TrEMBL;Acc:Q0JQH0]
1	3224521	C	T	synonymous_variant	OS01G0161300	0.01632
1	3224521	C	T	intragenic_variant	OS01G0161300	0.01632
1	3224524	T	C	downstream_gene_variant	EPlOSAG00000025362	0.01632
1	3224524	T	C	3_prime_UTR_variant	OS01G0161200	0.01632	Os01g0161200 protein; Uncharacterized protein [Source:UniProtKB/TrEMBL;Acc:Q0JQH0]
1	3224524	T	C	intragenic_variant	OS01G0161200	0.01632	Os01g0161200 protein; Uncharacterized protein [Source:UniProtKB/TrEMBL;Acc:Q0JQH0]
1	3224524	T	C	synonymous_variant	OS01G0161300	0.01632
1	3224524	T	C	intragenic_variant	OS01G0161300	0.01632
1	3224554	T	C	intron_variant	OS01G0161200	0.04895	Os01g0161200 protein; Uncharacterized protein [Source:UniProtKB/TrEMBL;Acc:Q0JQH0]
1	3224554	T	C	intragenic_variant	OS01G0161200	0.04895	Os01g0161200 protein; Uncharacterized protein [Source:UniProtKB/TrEMBL;Acc:Q0JQH0]
1	3224554	T	C	synonymous_variant	OS01G0161300	0.04895
1	3224554	T	C	intragenic_variant	OS01G0161300	0.04895
1	3224559	A	T	intron_variant	OS01G0161200	0.04895	Os01g0161200 protein; Uncharacterized protein [Source:UniProtKB/TrEMBL;Acc:Q0JQH0]
1	3224559	A	T	intragenic_variant	OS01G0161200	0.04895	Os01g0161200 protein; Uncharacterized protein [Source:UniProtKB/TrEMBL;Acc:Q0JQH0]
1	3224559	A	T	missense_variant	OS01G0161300	0.04895
1	3224559	A	T	intragenic_variant	OS01G0161300	0.04895
1	3224590	C	T	intron_variant	OS01G0161200	0.01632	Os01g0161200 protein; Uncharacterized protein [Source:UniProtKB/TrEMBL;Acc:Q0JQH0]
1	3224590	C	T	intragenic_variant	OS01G0161200	0.01632	Os01g0161200 protein; Uncharacterized protein [Source:UniProtKB/TrEMBL;Acc:Q0JQH0]
1	3224590	C	T	synonymous_variant	OS01G0161300	0.01632
1	3224590	C	T	intragenic_variant	OS01G0161300	0.01632
1	3224698	C	T	intron_variant	OS01G0161200	0.01632	Os01g0161200 protein; Uncharacterized protein [Source:UniProtKB/TrEMBL;Acc:Q0JQH0]
1	3224698	C	T	intragenic_variant	OS01G0161200	0.01632	Os01g0161200 protein; Uncharacterized protein [Source:UniProtKB/TrEMBL;Acc:Q0JQH0]
1	3224698	C	T	synonymous_variant	OS01G0161300	0.01632
1	3224698	C	T	intragenic_variant	OS01G0161300	0.01632
1	3224749	C	T	intron_variant	OS01G0161200	0.01632	Os01g0161200 protein; Uncharacterized protein [Source:UniProtKB/TrEMBL;Acc:Q0JQH0]
1	3224749	C	T	intragenic_variant	OS01G0161200	0.01632	Os01g0161200 protein; Uncharacterized protein [Source:UniProtKB/TrEMBL;Acc:Q0JQH0]
1	3224749	C	T	synonymous_variant	OS01G0161300	0.01632
1	3224749	C	T	intragenic_variant	OS01G0161300	0.01632
1	3224872	A	G	intron_variant	OS01G0161200	0.01632	Os01g0161200 protein; Uncharacterized protein [Source:UniProtKB/TrEMBL;Acc:Q0JQH0]
1	3224872	A	G	intragenic_variant	OS01G0161200	0.01632	Os01g0161200 protein; Uncharacterized protein [Source:UniProtKB/TrEMBL;Acc:Q0JQH0]
1	3224872	A	G	synonymous_variant	OS01G0161300	0.01632
1	3224872	A	G	intragenic_variant	OS01G0161300	0.01632
1	3224954	A	G	intron_variant	OS01G0161200	0.01632	Os01g0161200 protein; Uncharacterized protein [Source:UniProtKB/TrEMBL;Acc:Q0JQH0]
1	3224954	A	G	intragenic_variant	OS01G0161200	0.01632	Os01g0161200 protein; Uncharacterized protein [Source:UniProtKB/TrEMBL;Acc:Q0JQH0]
1	3224954	A	G	missense_variant	OS01G0161300	0.01632
1	3224954	A	G	intragenic_variant	OS01G0161300	0.01632
1	3225415	C	T	intron_variant	OS01G0161200	0.01632	Os01g0161200 protein; Uncharacterized protein [Source:UniProtKB/TrEMBL;Acc:Q0JQH0]
1	3225415	C	T	intragenic_variant	OS01G0161200	0.01632	Os01g0161200 protein; Uncharacterized protein [Source:UniProtKB/TrEMBL;Acc:Q0JQH0]
1	3225415	C	T	synonymous_variant	OS01G0161300	0.01632
1	3225415	C	T	intragenic_variant	OS01G0161300	0.01632
1	3225446	C	T	intron_variant	OS01G0161200	0.01632	Os01g0161200 protein; Uncharacterized protein [Source:UniProtKB/TrEMBL;Acc:Q0JQH0]
1	3225446	C	T	intragenic_variant	OS01G0161200	0.01632	Os01g0161200 protein; Uncharacterized protein [Source:UniProtKB/TrEMBL;Acc:Q0JQH0]
1	3225446	C	T	missense_variant	OS01G0161300	0.01632
1	3225446	C	T	intragenic_variant	OS01G0161300	0.01632
1	3225605	G	T	intron_variant	OS01G0161200	0.04895	Os01g0161200 protein; Uncharacterized protein [Source:UniProtKB/TrEMBL;Acc:Q0JQH0]
1	3225605	G	T	intragenic_variant	OS01G0161200	0.04895	Os01g0161200 protein; Uncharacterized protein [Source:UniProtKB/TrEMBL;Acc:Q0JQH0]
1	3225605	G	T	missense_variant	OS01G0161300	0.04895
1	3225605	G	T	intragenic_variant	OS01G0161300	0.04895
1	3225735	T	C	upstream_gene_variant	EPlOSAG00000015793	0.01632
1	3225735	T	C	3_prime_UTR_variant	OS01G0161200	0.01632	Os01g0161200 protein; Uncharacterized protein [Source:UniProtKB/TrEMBL;Acc:Q0JQH0]
1	3225735	T	C	intragenic_variant	OS01G0161200	0.01632	Os01g0161200 protein; Uncharacterized protein [Source:UniProtKB/TrEMBL;Acc:Q0JQH0]
1	3225735	T	C	downstream_gene_variant	OS01G0161300	0.01632
1	3228992	C	G	upstream_gene_variant	EPlOSAG00000015793	0.01632
1	3228992	C	G	upstream_gene_variant	OS01G0161200	0.01632	Os01g0161200 protein; Uncharacterized protein [Source:UniProtKB/TrEMBL;Acc:Q0JQH0]
1	3228992	C	G	intergenic_region	OS01G0161200-EPlOSAG00000015793	0.01632
1	3228992	C	G	downstream_gene_variant	OS01G0161300	0.01632
1	3229182	G	C	upstream_gene_variant	EPlOSAG00000015793	0.009324
1	3229182	G	C	upstream_gene_variant	OS01G0161200	0.009324	Os01g0161200 protein; Uncharacterized protein [Source:UniProtKB/TrEMBL;Acc:Q0JQH0]
1	3229182	G	C	intergenic_region	OS01G0161200-EPlOSAG00000015793	0.009324
1	3229182	G	C	downstream_gene_variant	OS01G0161300	0.009324
1	3229189	C	A	upstream_gene_variant	EPlOSAG00000015793	0.02797
1	3229189	C	A	upstream_gene_variant	OS01G0161200	0.02797	Os01g0161200 protein; Uncharacterized protein [Source:UniProtKB/TrEMBL;Acc:Q0JQH0]
1	3229189	C	A	intergenic_region	OS01G0161200-EPlOSAG00000015793	0.02797
1	3229189	C	A	downstream_gene_variant	OS01G0161300	0.02797
1	3236062	C	G	downstream_gene_variant	EPlOSAG00000001344	0.04895
1	3236062	C	G	downstream_gene_variant	EPlOSAG00000010527	0.04895
1	3236062	C	G	intergenic_region	EPlOSAG00000015793-EPlOSAG00000037642	0.04895
1	3236062	C	G	upstream_gene_variant	EPlOSAG00000037642	0.04895
1	3236062	C	G	downstream_gene_variant	EPlOSAG00000038658	0.04895
1	3236062	C	G	downstream_gene_variant	EPlOSAG00000048424	0.04895
1	3236119	A	T	downstream_gene_variant	EPlOSAG00000001344	0.02797
1	3236119	A	T	downstream_gene_variant	EPlOSAG00000010527	0.02797
1	3236119	A	T	intergenic_region	EPlOSAG00000015793-EPlOSAG00000037642	0.02797
1	3236119	A	T	upstream_gene_variant	EPlOSAG00000037642	0.02797
1	3236119	A	T	downstream_gene_variant	EPlOSAG00000038658	0.02797
1	3236119	A	T	downstream_gene_variant	EPlOSAG00000048424	0.02797
1	3236298	C	G	downstream_gene_variant	EPlOSAG00000001344	0.04895
1	3236298	C	G	downstream_gene_variant	EPlOSAG00000010527	0.04895
1	3236298	C	G	intergenic_region	EPlOSAG00000015793-EPlOSAG00000037642	0.04895
1	3236298	C	G	upstream_gene_variant	EPlOSAG00000037642	0.04895
1	3236298	C	G	downstream_gene_variant	EPlOSAG00000038658	0.04895
1	3236298	C	G	downstream_gene_variant	EPlOSAG00000048424	0.04895
1	3236305	A	C	downstream_gene_variant	EPlOSAG00000001344	0.01632
1	3236305	A	C	downstream_gene_variant	EPlOSAG00000010527	0.01632
1	3236305	A	C	intergenic_region	EPlOSAG00000015793-EPlOSAG00000037642	0.01632
1	3236305	A	C	upstream_gene_variant	EPlOSAG00000037642	0.01632
1	3236305	A	C	downstream_gene_variant	EPlOSAG00000038658	0.01632
1	3236305	A	C	downstream_gene_variant	EPlOSAG00000048424	0.01632
1	3236413	C	A	downstream_gene_variant	EPlOSAG00000001344	0.01632
1	3236413	C	A	downstream_gene_variant	EPlOSAG00000010527	0.01632
1	3236413	C	A	intergenic_region	EPlOSAG00000015793-EPlOSAG00000037642	0.01632
1	3236413	C	A	upstream_gene_variant	EPlOSAG00000037642	0.01632
1	3236413	C	A	downstream_gene_variant	EPlOSAG00000038658	0.01632
1	3236413	C	A	downstream_gene_variant	EPlOSAG00000048424	0.01632
1	3236423	C	T	downstream_gene_variant	EPlOSAG00000001344	0.01632
1	3236423	C	T	downstream_gene_variant	EPlOSAG00000010527	0.01632
1	3236423	C	T	intergenic_region	EPlOSAG00000015793-EPlOSAG00000037642	0.01632
1	3236423	C	T	upstream_gene_variant	EPlOSAG00000037642	0.01632
1	3236423	C	T	downstream_gene_variant	EPlOSAG00000038658	0.01632
1	3236423	C	T	downstream_gene_variant	EPlOSAG00000048424	0.01632
1	3236452	C	T	downstream_gene_variant	EPlOSAG00000001344	0.02797
1	3236452	C	T	downstream_gene_variant	EPlOSAG00000010527	0.02797
1	3236452	C	T	intergenic_region	EPlOSAG00000015793-EPlOSAG00000037642	0.02797
1	3236452	C	T	upstream_gene_variant	EPlOSAG00000037642	0.02797
1	3236452	C	T	downstream_gene_variant	EPlOSAG00000038658	0.02797
1	3236452	C	T	downstream_gene_variant	EPlOSAG00000048424	0.02797
1	3236464	G	T	downstream_gene_variant	EPlOSAG00000001344	0.02797
1	3236464	G	T	downstream_gene_variant	EPlOSAG00000010527	0.02797
1	3236464	G	T	intergenic_region	EPlOSAG00000015793-EPlOSAG00000037642	0.02797
1	3236464	G	T	upstream_gene_variant	EPlOSAG00000037642	0.02797
1	3236464	G	T	downstream_gene_variant	EPlOSAG00000038658	0.02797
1	3236464	G	T	downstream_gene_variant	EPlOSAG00000048424	0.02797
1	3236771	A	G	downstream_gene_variant	EPlOSAG00000001344	0.009324
1	3236771	A	G	downstream_gene_variant	EPlOSAG00000010527	0.009324
1	3236771	A	G	intergenic_region	EPlOSAG00000015793-EPlOSAG00000037642	0.009324
1	3236771	A	G	upstream_gene_variant	EPlOSAG00000037642	0.009324
1	3236771	A	G	downstream_gene_variant	EPlOSAG00000038658	0.009324
1	3236771	A	G	downstream_gene_variant	EPlOSAG00000048424	0.009324
1	3236844	C	A	downstream_gene_variant	EPlOSAG00000001344	0.01632
1	3236844	C	A	downstream_gene_variant	EPlOSAG00000010527	0.01632
1	3236844	C	A	intergenic_region	EPlOSAG00000015793-EPlOSAG00000037642	0.01632
1	3236844	C	A	upstream_gene_variant	EPlOSAG00000037642	0.01632
1	3236844	C	A	downstream_gene_variant	EPlOSAG00000038658	0.01632
1	3236844	C	A	downstream_gene_variant	EPlOSAG00000048424	0.01632
1	3237197	C	A	downstream_gene_variant	EPlOSAG00000001344	0.01632
1	3237197	C	A	downstream_gene_variant	EPlOSAG00000010527	0.01632
1	3237197	C	A	intergenic_region	EPlOSAG00000015793-EPlOSAG00000037642	0.01632
1	3237197	C	A	upstream_gene_variant	EPlOSAG00000037642	0.01632
1	3237197	C	A	downstream_gene_variant	EPlOSAG00000038658	0.01632
1	3237197	C	A	downstream_gene_variant	EPlOSAG00000048424	0.01632
1	3237260	A	C	downstream_gene_variant	EPlOSAG00000001344	0.04895
1	3237260	A	C	downstream_gene_variant	EPlOSAG00000010527	0.04895
1	3237260	A	C	intergenic_region	EPlOSAG00000015793-EPlOSAG00000037642	0.04895
1	3237260	A	C	upstream_gene_variant	EPlOSAG00000037642	0.04895
1	3237260	A	C	downstream_gene_variant	EPlOSAG00000038658	0.04895
1	3237260	A	C	downstream_gene_variant	EPlOSAG00000048424	0.04895
1	3237261	T	A	downstream_gene_variant	EPlOSAG00000001344	0.04895
1	3237261	T	A	downstream_gene_variant	EPlOSAG00000010527	0.04895
1	3237261	T	A	intergenic_region	EPlOSAG00000015793-EPlOSAG00000037642	0.04895
1	3237261	T	A	upstream_gene_variant	EPlOSAG00000037642	0.04895
1	3237261	T	A	downstream_gene_variant	EPlOSAG00000038658	0.04895
1	3237261	T	A	downstream_gene_variant	EPlOSAG00000048424	0.04895
1	3237286	T	C	downstream_gene_variant	EPlOSAG00000001344	0.04895
1	3237286	T	C	downstream_gene_variant	EPlOSAG00000010527	0.04895
1	3237286	T	C	intergenic_region	EPlOSAG00000015793-EPlOSAG00000037642	0.04895
1	3237286	T	C	upstream_gene_variant	EPlOSAG00000037642	0.04895
1	3237286	T	C	downstream_gene_variant	EPlOSAG00000038658	0.04895
1	3237286	T	C	downstream_gene_variant	EPlOSAG00000048424	0.04895
1	3237314	T	C	downstream_gene_variant	EPlOSAG00000001344	0.0303
1	3237314	T	C	downstream_gene_variant	EPlOSAG00000010527	0.0303
1	3237314	T	C	non_coding_exon_variant	EPlOSAG00000037642	0.0303
1	3237314	T	C	non_coding_exon_variant	EPlOSAG00000038658	0.0303
1	3237314	T	C	downstream_gene_variant	EPlOSAG00000048424	0.0303
1	3237335	C	G	non_coding_exon_variant	EPlOSAG00000001344	0.0303
1	3237335	C	G	downstream_gene_variant	EPlOSAG00000010527	0.0303
1	3237335	C	G	non_coding_exon_variant	EPlOSAG00000037642	0.0303
1	3237335	C	G	non_coding_exon_variant	EPlOSAG00000038658	0.0303
1	3237335	C	G	downstream_gene_variant	EPlOSAG00000048424	0.0303
1	3237352	C	T	non_coding_exon_variant	EPlOSAG00000001344	0.0303
1	3237352	C	T	downstream_gene_variant	EPlOSAG00000010527	0.0303
1	3237352	C	T	non_coding_exon_variant	EPlOSAG00000037642	0.0303
1	3237352	C	T	non_coding_exon_variant	EPlOSAG00000038658	0.0303
1	3237352	C	T	non_coding_exon_variant	EPlOSAG00000048424	0.0303
1	3237367	G	A	non_coding_exon_variant	EPlOSAG00000001344	0.0303
[truncated: 21,224 more rows]
