# Supplementary material for: New Genetic Loci Associated with Preharvest Sprouting and Its Evaluation Based on the Model Equation in Rice
Source: Front Plant Sci. 2017 Aug 8;8:1393. doi: 10.3389/fpls.2017.01393 (PMC5550670; doi:10.3389/fpls.2017.01393)
Supplement: Supplementary file 1 [file Supplementary_Tables.ZIP › Supplementary_table_7f.xlsx]

## Sheet: S_Table 7.
Supplementary Table 7. Information about the 144 accessions used for genotyping of candidate SNPs .
No.	IT/Temp no.*	Ecotype	PHS(%)	GI	Awn
1	168698	Japonica	7.6	6.6	0
2	5660	Japonica	52.1	9.8	1
3	5698	Japonica	2.6	2.9	1
4	6089	Japonica	85.5	8.3	1
5	6554	Japonica	32.6	14.7	1
6	168600	Japonica	30	14.7	0
7	214357	Japonica	53.2	16.5	1
8	6579	Japonica	19.7	16.5	1
9	191781	Japonica	5.3	2.2	0
10	214294	Japonica	17	8.6	1
11	9057	Japonica	35.8	7.1	0
12	9116	Japonica	27.2	3.8	0
13	9235	Japonica	72.2	9.7	1
14	226904	Japonica	2.4	1.6	0
15	204463	Japonica	16.5	6.3	1
16	204368	Japonica	33.7	5.8	1
17	204394	Japonica	40.7	6	0
18	204390	Japonica	37	10.7	1
19	204347	Japonica	72.3	10.1	1
20	225126	Japonica	80.9	9.5	1
21	204408	Japonica	88.8	17.7	1
22	204372	Japonica	55.8	13.3	0
23	204377	Japonica	10.6	3.3	0
24	204511	Japonica	45.7	13.8	1
25	204516	Japonica	67	11.5	1
26	110035	Japonica	43.3	6.2	0
27	242063	Japonica	8.1	2.4	1
28	225153	Japonica	51.1	12.7	0
29	260334	Japonica	46.7	7.7	1
30	3143	Japonica	28.6	3.8	1
31	247100	Japonica	33.2	6.1	1
32	4116	Japonica	15.1	4.8	1
33	260397	Japonica	58.6	10.2	0
34	K128738	Japonica	92.1	16.1	1
35	251639	Japonica	6.4	2.7	0
36	225204	Japonica	53.7	10.7	0
37	K186817	Japonica	0.7	0.6	0
38	225135	Japonica	0.5	1.3	1
39	118003	Japonica	44.1	10.2	1
40	220349	Japonica	3.9	2.2	0
41	220351	Japonica	2.3	0.3	0
42	260636	Japonica	40.2	16.4	0
43	K177557	Japonica	25.4	7	0
44	117886	Japonica	60	14.4	1
45	248261	Japonica	4.6	4.8	1
46	260591	Japonica	69.7	10.6	0
47	2652	Japonica	14.7	8.6	0
48	9054	Japonica	55.3	12.6	0
49	260561	Japonica	13.3	13.4	0
50	259959	Japonica	5.6	1.4	1
51	228201	Japonica	65.1	17.1	1
52	418	Japonica	36.8	5.3	0
53	259780	Japonica	0	0	0
54	248044	Japonica	34.1	5.2	1
55	K044933	Japonica	80.1	17.6	1
56	237483	Japonica	27.6	7.2	0
57	251157	Japonica	10	2.3	0
58	210121	Japonica	20.6	3.6	1
59	237484	Japonica	25.4	4.8	1
60	259705	Japonica	17.7	3.9	0
61	1447	Japonica	84.8	11.4	0
62	122961	Japonica	26.3	0.3	0
63	173397	Japonica	20.5	4.2	1
64	113488	Japonica	0.8	4.8	0
65	3497	Japonica	26.5	9.2	0
66	211185	Japonica	90.5	12.6	1
67	112464	Japonica	12.8	8.3	0
68	3863	Japonica	0	0	0
69	3185	Japonica	32.3	10	1
70	259681	Japonica	30.2	7.6	0
71	219310	Japonica	23.8	4.4	0
72	533	Japonica	38.5	4.9	0
73	210125	Japonica	21	8	1
74	207568	Japonica	6.4	1.4	0
75	Var-1	Japonica	82.4	10.1	0
76	Var-2	Japonica	39.2	7.8	0
77	Var-5	Japonica	4.4	0.7	0
78	Var-6	Japonica	4.1	3.5	0
79	Var-3	Japonica	82.6	10.6	0
80	Var-4	Japonica	69.8	10.1	0
81	204601	Indica	66	13	1
82	204570	Indica	84.3	14.5	0
83	204481	Indica	85.2	13.3	1
84	109652	Indica	81.7	16.6	1
85	204461	Indica	87.4	13.4	0
86	117298	Indica	27.3	6.6	1
87	679	Indica	84.5	16.4	0
88	259675	Indica	23	7.5	1
89	146100	Indica	8	1.6	0
90	238373	Indica	34.7	8.8	1
91	223656	Indica	75.6	14.8	0
92	223657	Indica	8.6	7.6	1
93	223659	Indica	5.4	10.3	1
94	117900	Indica	63.6	19.1	0
95	223663	Indica	68.6	16.7	0
96	223668	Indica	60.3	10.8	0
97	223664	Indica	21	11.2	0
98	251140	Indica	7	0.8	0
99	202356	Indica	18.9	7	1
100	259919	Indica	81.4	11.8	1
101	1002	Indica	0	0.2	0
102	K144111	Indica	4	0.9	0
103	246674	Indica	78.1	12.3	1
104	K144244	Indica	0.5	0.4	0
105	259863	Indica	0	0.2	1
106	3196	Indica	21.7	4.6	0
107	260588	Indica	3.9	3.5	1
108	K128268	Indica	0.7	0.2	0
109	260589	Indica	3.3	3.9	1
110	248262	Indica	1.9	0.4	1
111	247200	Indica	0	0	0
112	247199	Indica	1.9	3.3	0
113	259933	Indica	13.8	2.4	0
114	259943	Indica	22.8	7.3	0
115	3542	Indica	0.2	0.2	0
116	214281	Indica	3.1	1	0
117	259957	Indica	63.3	7.2	0
118	216315	Indica	0.2	0	1
119	259791	Indica	0.5	0	0
120	251132	Indica	29.8	8.6	0
121	259958	Indica	0	0.9	1
122	K173432	Indica	0	0	0
123	K173467	Indica	0.7	0	0
124	K173424	Indica	4.9	3.8	0
125	K056212	Indica	52.1	6	1
126	259953	Indica	1.6	6.7	1
127	211194	Indica	24.8	7.1	0
128	262323	Indica	23.4	2.5	0
129	259937	Indica	4	0.9	0
130	259939	Indica	5.7	1.9	0
131	259942	Indica	2.4	2	0
132	259940	Indica	0	0	0
133	K046515	Indica	3.6	0.5	0
134	152689	Indica	4.8	3.4	0
135	259809	Indica	1.9	1.3	0
136	212313	Indica	13.4	5.6	0
137	259932	Indica	24	9.6	0
138	2805	Indica	41.5	8.6	1
139	149703	Indica	0.3	0	1
140	123408	Indica	0.2	0	0
141	2183	Indica	2.4	0.4	0
142	K179158	Indica	2.1	0.2	0
143	149642	Indica	0.4	0	0
144	122957	Indica	6.6	0.7	0
*IT/Temp: Korean Genebank accession number (National Agrobiodiversity Center, National Institute of Agricultural Science, Rural Development Administration, Republic of Korea).
