# Supplementary material for: New Genetic Loci Associated with Preharvest Sprouting and Its Evaluation Based on the Model Equation in Rice
Source: Front Plant Sci. 2017 Aug 8;8:1393. doi: 10.3389/fpls.2017.01393 (PMC5550670; doi:10.3389/fpls.2017.01393)
Supplement: Supplementary file 1 [file Supplementary_Tables.ZIP › Supplementary_table_8f.xlsx]

## Sheet: S_Table 8.
Supplementary Table 8. Information about the 39 selected SNPs used for genotyping rice germplasm.
No.	Chromosome	SNP position	Reference	Alternative	Regions	Gene ID	Gene symbol/description	Category
1	1	3283359	G	C	Genic region	OS01G0162900	Hypothetical protein	Floret, Grain specific expression
2	1	11380264	G	A	Upstream	OS01G0306400	OsDOG1-like-1	Arabidopsis orthologues
3	1	17756170	T	C	Genic region	OS01G0508000	beta-glucosidase 1	ABA conjugation
4	1	24838234	T	C	Upstream	OS01G0622600	calcium-dependent protein kinase 1	AmiGo_hormone transd_ABA
5	1	24840740	T	C	Genic region	OS01G0622600	calcium-dependent protein kinase 1	AmiGo_hormone transd_ABA
6	1	34589286	C	T	Genic region	OS01G0813700	beta-glucosidase 2	ABA conjugation
7	1	34595988	T	A	Genic region	OS01G0813700	beta-glucosidase 2	ABA conjugation
8	1	34609357	G	A	Upstream	OS01G0813800	beta-glucosidase 3	ABA conjugation
9	1	35420402	A	G	Upstream	OS01G0827800	OsPYL/RCAR1	ABA receptor
10	1	39719385	C	G	Genic region	OS01G0911700	Viviparous-1	Floret, Grain specific expression
11	1	40647833	A	G	Genic region	OS01G0926800	sec14 like protein	Floret, Grain specific expression
12	1	40659949	A	G	Genic region	OS01G0927000	SET Domain Group Protein714	Floret, Grain specific expression
13	1	41233179	C	T	Genic region	OS01G0939300	BRCT domain containing protein	Floret, Grain specific expression
14	2	19793399	A	G	Genic region	OS02G0536400	alpha-beta plait domain containing protein	Floret, Grain specific expression
15	2	21416679	A	G	Genic region	OS02G0564100	Similar to EL3 protein	Floret, Grain specific expression
16	2	21450155	G	T	Genic region	OS02G0565000	Homeodomain-like containing protein	Floret, Grain specific expression
17	2	21842002	G	T	Upstream	OS02G0570900	Similar to Ent-copalyl diphosphate synthase 2	GA : ent-kaurene biosynthesis
18	2	21843520	G	A	Genic region	OS02G0570900	Similar to Ent-copalyl diphosphate synthase 2	GA : ent-kaurene biosynthesis
19	2	21844170	C	T	Upstream	OS02G0571100	Ent-CDP synthase 2	GA biosynthesis
20	3	8434986	C	T	Genic region	OS03G0260000	Dynamin family protein	Floret, Grain specific expression
21	3	8435901	C	T	Genic region	OS03G0260000	Dynamin family protein	Floret, Grain specific expression
22	3	14321681	T	C	Upstream	OS03G0366200	CDPK-related kinase 1	AmiGo_hormone transd_ABA
23	4	5317549	T	G	Upstream	OS04G0178300	ent-copalyl diphosphate synthase 4	GA biosynthesis
24	4	5322311	A	T	Genic region	OS04G0178300	ent-copalyl diphosphate synthase 4	GA biosynthesis
25	4	5322474	A	G	Genic region	OS04G0178300	ent-copalyl diphosphate synthase 4	GA biosynthesis
26	4	9341132	T	C	Genic region	OS04G0244400	glutaredoxin 12	ROS homeostasis
27	4	21417379	A	G	Genic region	OS04G0432000	stress/ABA-activated protein kinase 7	ABA signaling (SnRKs)
28	6	637769	G	A	Genic region	OS06G0111400	Guanine nucleotide binding protein	Floret, Grain specific expression
29	7	4576008	C	A	Genic region	OS07G0186000	Thioredoxin H-type	ROS homeostasis
30	7	4576043	T	G	Genic region	OS07G0186000	Thioredoxin H-type	ROS homeostasis
31	11	24303075	T	A	Genic region	OS11G0622800	Cinnamyl alcohol dehydrogenase 4	Floret, Grain specific expression
32	11	24307321	T	C	Genic region	OS11G0622800	Cinnamyl alcohol dehydrogenase 4	Floret, Grain specific expression
33	11	24387562	G	C	Genic region	OS11G0623800	Cinnamyl alcohol dehydrogenase 4	Floret, Grain specific expression
34	11	27656171	A	G	Upstream	OS11G0683500	beta-glucosidase 36	ABA conjugation
35	12	22294578	T	G	Genic region	OS12G0550800	Conserved hypothetical protein	Floret, Grain specific expression
36	12	23512617	T	C	Genic region	OS12G0571000	Metallothionein 1g	Floret, Grain specific expression
37	12	23555441	T	C	Genic region	OS12G0572000	OsMYB91, OsRS2	Floret, Grain specific expression
38	12	23590715	T	C	Genic region	OS12G0572400	Similar to SC35-like splicing factor SCL30	Floret, Grain specific expression
39	12	23607833	T	C	Genic region	OS12G0572800	MEIOSIS ARRESTED AT LEPTOTENE2	Floret, Grain specific expression
