# Supplementary material for: New Genetic Loci Associated with Preharvest Sprouting and Its Evaluation Based on the Model Equation in Rice
Source: Front Plant Sci. 2017 Aug 8;8:1393. doi: 10.3389/fpls.2017.01393 (PMC5550670; doi:10.3389/fpls.2017.01393)
Supplement: Supplementary file 1 [file Supplementary_Tables.ZIP › Supplementary_table_9f.xlsx]

## Sheet: S_Table 9.
Supplementary Table 9. Binary data for eight significant loci, qLTG3-1, and awn type used in construction of regression equation for PHS.
No.	IT/Temp no.*	Phs	Phs_arcsin	qLTG3.1	Awn	V2	V5	S4	S13	S21	S3	S9	S16	S19	S1
1	168698	7.6	0.076	0	0	1	1	0	0	0	1	1	1	1	1
2	5660	52.1	0.548	0	1	0	1	0	1	0	1	1	0	0	1
3	5698	2.6	0.026	0	1	1	1	0	0	0	1	1	0	0	0
4	6089	85.5	1.026	0	1	0	0	0	0	0	1	1	1	1	0
5	6554	32.6	0.332	0	1	0	0	0	1	0	1	1	1	1	0
6	168600	30	0.305	0	0	0	1	0	1	0	1	1	1	1	0
7	214357	53.2	0.561	0	1	1	1	0	1	0	1	1	1	1	0
8	6579	19.7	0.198	0	1	0	1	0	0	0	1	1	1	1	1
9	191781	5.3	0.053	1	0	1	1	0	0	0	1	1	1	1	1
10	214294	17	0.171	0	1	0	1	0	0	0	0	0	1	1	1
11	9057	35.8	0.366	0	0	1	0	0	0	0	0	0	1	1	1
12	9116	27.2	0.275	0	0	1	1	0	0	0	1	1	0	0	1
13	9235	72.2	0.807	0	1	0	1	0	0	0	1	1	0	0	1
14	226904	2.4	0.024	1	0	1	1	0	0	0	0	0	1	1	1
15	204463	16.5	0.166	0	1	1	1	0	0	0	0	0	0	0	1
16	204368	33.7	0.344	0	1	0	1	0	1	0	1	1	0	0	1
17	204394	40.7	0.419	1	0	1	1	0	0	0	1	1	0	0	1
18	204390	37	0.379	0	1	0	1	0	0	0	1	1	0	0	1
19	204347	72.3	0.808	0	1	0	1	0	0	0	1	1	0	0	1
20	225126	80.9	0.942	1	1	0	0	0	1	0	1	1	1	1	1
21	204408	88.8	1.093	0	1	0	0	0	0	0	1	1	1	1	1
22	204372	55.8	0.592	0	0	0	1	0	1	0	1	1	1	1	0
23	204377	10.6	0.106	1	0	1	1	0	1	0	1	1	0	0	1
24	204511	45.7	0.475	0	1	1	0	0	0	0	1	1	1	1	1
25	204516	67	0.734	0	1	0	0	0	0	0	1	1	0	0	0
26	110035	43.3	0.448	0	0	0	1	0	0	1	0	0	1	1	1
27	242063	8.1	0.081	0	1	0	0	0	0	0	0	0	0	0	0
28	225153	51.1	0.536	0	0	0	1	0	0	0	1	1	0	0
29	260334	46.7	0.486	0	1	0	1	0	1	0	1	1	0	0	0
30	3143	28.6	0.29	0	1	1	0	1	0	0	1	1	0	0	0
31	247100	33.2	0.338	1	1	1	1	0	0	0	1	1	1	1	0
32	4116	15.1	0.152	0	1	1	1	0	1	0	0	0	1	1	1
33	260397	58.6	0.626	0	0	0	1	0	0	0	0	0	0	0	0
34	K128738	92.1	1.171	0	1	0	0	0	0	0	1	1	1	1	0
35	251639	6.4	0.064	0	0	0	1	0	0	0	1	1	1	1	1
36	225204	53.7	0.567	0	0	0	1	0	1	0	0	0	0	0	1
37	K186817	0.7	0.007	1	0	1	1	0	0	1	0	0	0	0	0
38	225135	0.5	0.005	1	1	0	1	0	0	0	0	0	0	0	1
39	118003	44.1	0.457	0	1	0	1	0	0	0	1	1	0	0	1
40	220349	3.9	0.039	1	0	0	1	0	1	0	0	0	0	0	0
41	220351	2.3	0.023	1	0	0	1	0	1	0	0	0	0	0	1
42	260636	40.2	0.414	0	0	0	1	0	0	0	1	1	0	0	0
43	K177557	25.4	0.257	0	0	0	0	0	1	0	0	0	0	0	0
44	117886	60	0.644	0	1	0	1	0	0	0	1	1	0	0	0
45	248261	4.6	0.046	0	1	0	1	1	0	0	0	0	0	0	0
46	260591	69.7	0.771	0	0	0	0	0	1	0	0	0	1	1	1
47	2652	14.7	0.148	0	0	0	0	1	0	0	1	1	0	0	0
48	9054	55.3	0.586	0	0	0	0	0	1	0	0	0	0	0	1
49	260561	13.3	0.133	0	0	1	1	0	1	0	0	0	0	0	0.5
50	259959	5.6	0.056	0	1	0	1	0	0	0	1	1	0	0	0
51	228201	65.1	0.709	0	1	0	1	0	0	0	1	1	1	1	0
52	418	36.8	0.377	0	0	0	1	0	1	0	1	1	0	0	0
53	259780	0	0	0	0	0	1	1	0	0	0	0	0	0	0
54	248044	34.1	0.348	0	1	1	1	0	0	0	1	1	1	1	0
55	K044933	80.1	0.929	0	1	0	1	0	0	0	1	1	1	1	1
56	237483	27.6	0.28	0	0	0	0	0	0	0	1	1	1	1	0
57	251157	10	0.1	0	0	1	0	0	0	0	1	1	0	0	0
58	210121	20.6	0.207	0	1	1	1	0	0	0	1	1	0	0	1
59	237484	25.4	0.257	0	1	1	1	0	0	0	1	1	0	0	1
60	259705	17.7	0.178	0	0	0	0	0	0	0	1	1	0	0	1
61	1447	84.8	1.012	0	0	0	0	0	1	1	0	0	0	0	1
62	122961	26.3	0.266	0	0	0	1	0	0	0	0.5	0.5	0	0	0.5
63	173397	20.5	0.206	1	1	1	1	0	1	1	0	0	0	0	1
64	113488	0.8	0.008	0	0	0	1	1	0	0	1	1	0	0	0
65	3497	26.5	0.268	0	0	0	0	0	0	0	1	1	0	0	0
66	211185	90.5	1.131	0	1	1	0	0	1	0	0	0	0	0	1
67	112464	12.8	0.128	0	0	1	1	0	0	0	1	1	1	1	1
68	3863	0	0	0	0	0	1	1	0	0	0	0	0	0	0
69	3185	32.3	0.329	0	1	1	0	0	0	0	1	1	0	0	1
70	259681	30.2	0.307	0	0	1	0	0	0	0	1	1	0	0	0
71	219310	23.8	0.24	0	0	1	1	1	0	0	1	1	0	0	0
72	533	38.5	0.395	0	0	1	0	0	0	0	1	1	0	0	1
73	210125	21	0.212	0	1	1	0	0	0	0	1	1	0	0	1
74	207568	6.4	0.064	0	0	1	0	0	0	0	1	1	0	0	1
75	Var-1	82.4	0.968	0	0	0	1	0	1	1	1	1	0	0	1
76	Var-2	39.2	0.403	0	0	0	0	0	1	1	0	0	0	0	0
77	Var-5	4.4	0.044	1	0	1	1	0	0	0	0	0	0	0	1
78	Var-6	4.1	0.041	1	0	1	1	0	0	0	0	0	1	1	1
79	Var-3	82.6	0.972	0	0	0	1	0	1	1	1	1	0	0	0
80	Var-4	69.8	0.773	0	0	0	1	0	1	1	0	0	0	0	0
*IT/Temp: Korean Genebank accession number (National Agrobiodiversity Center, National Institute of Agricultural Science, Rural Development Administration, Republic of Korea)
